# Supplementary material for: Design, development, and testing of a new multi-locus sequence typing scheme for the zoonotic pathogen Cryptosporidium parvum
Source: Curr Res Parasitol Vector Borne Dis. 2025 Aug 14;8:100308. doi: 10.1016/j.crpvbd.2025.100308 (PMC12446620; doi:10.1016/j.crpvbd.2025.100308)
Supplement: Multimedia component 1 [file mmc1.xlsx]

## Sheet: Table S1
Supplementary Table S1. List of the isolates used in this study, with available metadata.
Sample code	Country	Additional information	Host	Year of collection	Outbreak samples	WGS data	GP60 subtype
DK-C1	Denmark	Isolate from Farm 07	Cattle			yes	IIaA16G3R1
DK-C2	Denmark	Isolate from Farm 01	Cattle			yes	IIaA15G2R1
DK-C3	Denmark	Isolate from Farm 06	Cattle			yes	IIaA15G2R1
DK-C4	Denmark	Isolate from Farm 07	Cattle			yes	IIaA16G3R1
DK-C5	Denmark	Isolate from Farm 07	Cattle			yes	IIaA16G3R1
DK-C6	Denmark	Isolate from Farm 07	Cattle			yes	IIaA16G3R1
DK-C6*	Denmark		Cattle	1996		yes	IIaA18G1R1
DK-C7	Denmark		Cattle	2016		yes	IIaA15G2R1
DK-C8	Denmark	Isolate from Farm 06	Cattle	2020		yes	IIaA15G2R1
FI-C4	Finland		Cattle	2020		yes	IIaA15G2R1
FI-C5	Finland		Cattle	2020		yes	IIaA13G2R1
FI-C6	Finland		Cattle	2020		yes	IIaA15G2R1
FI-C10	Finland		Cattle	2019		yes	IIaA15G2R1
FI-C11	Finland		Cattle	2020		yes	IIaA15G2R1
FI-C13	Finland		Cattle	2019		yes	IIaA15G2R1
FI-C15	Finland		Cattle	2019		yes	IIaA15G2R1
FI-C16	Finland		Cattle	2019		yes	IIaA15G2R1
FI-C17	Finland		Cattle	2019		yes	IIaA15G2R1
FI-C23	Finland		Cattle	2019		yes	IIaA13G2R1
FI-H	Finland		Human	2019		yes	IIaA15G2R1
FI-H1	Finland		Human	2019		yes	IIaA15G2R1
FI-H2	Finland		Human	2019		yes	IIaA13G2R1
FI-H3	Finland		Human	2019		yes	IIaA17G1R1
FI-H12	Finland		Human	2019		yes	IIaA15G2R1
FI-H22	Finland		Human	2019		yes	IIaA13G2R1
FI-H24	Finland		Human	2020		yes	IIaA15G2R1
FR-C1	France	Department 57	Cattle	2019		yes	IIaA17G3R1
FR-C2	France	Department 3	Cattle	2019		yes	IIdA27G1
FR-G6	France	Department 81	Goat	2019		yes	IIaA15G2R1
FR-G7	France	Department 81	Goat	2019		yes	IIaA15G2R1
FR-L3	France	Department 87	Sheep	2019		yes	IIaA15G2R1
FR-L4	France	Department 81	Sheep	2019		yes	IIaA16G3R1
FR-L5	France	Department 81	Sheep	2019		yes	IIaA16G3R1
DE-C13	Germany	Landkreis Alb-Donau-Kreis	Cattle	2020		yes	IIaA15G2R1
DE-C15	Germany	Main-Tauber-Kreis	Cattle	2020		yes	IIaA15G2R1
DE-C16	Germany	Bodenseekreis	Cattle	2020		yes	IIaA15G2R1
DE-C17	Germany	Bodenseekreis	Cattle	2020		yes	IIaA15G2R1
DE-C20	Germany	Kreis Ebersberg	Cattle	2020		yes	IIaA15G2R1
DE-C21	Germany	Kreis Ravensburg	Cattle	2020		yes	IIaA17G2R1
DE-C22	Germany	Kreis Biberach	Cattle	2020		yes	IIaA15G2R1
DE-C23	Germany	KreisTuttlingen	Cattle	2020		yes	IIaA15G2R1
DE-C24	Germany	Kreis Reutlingen	Cattle	2020		yes	IIaA15G2R1
DE-C25	Germany	Kreis Ravensburg	Cattle	2020		yes	IIaA15G2R1
DE-C26	Germany	Bodenseekreis	Cattle	2020		yes	IIaA15G2R1
DE-C27	Germany	Ortenaukreis	Cattle	2020		yes	IIaA15G2R1
DE-C28	Germany	Kreis Biberach	Cattle	2020		yes	IIaA15G2R1
DE-C29	Germany	Kreis Tübingen	Cattle	2020		yes	IIaA19G1R1
DE-C30	Germany	Kreis Biberach	Cattle	2020		yes	IIaA15G2R1
DE-C31	Germany	Kreis Nordsachsen	Cattle	2020		yes	IIaA15G2R1
HU-C1	Hungary		Cattle	2020		yes	IIaA16G3R1
HU-C2	Hungary		Cattle	2020		yes	IIaA16G3R1
HU-C3	Hungary		Cattle	2020		yes	IIaA16G3R1
HU-C4	Hungary		Cattle	2020		yes	IIaA16G3R1
HU-C5	Hungary		Cattle	2020		yes	IIaA16G3R1
HU-C6	Hungary		Cattle	2020		yes	IIaA16G3R1
HU-C7	Hungary		Cattle	2020		yes	IIaA16G3R1
HU-C8	Hungary		Cattle	2020		yes	IIaA16G3R1
HU-C9	Hungary		Cattle	2020		yes	IIaA16G3R1
HU-C11	Hungary		Cattle	2020		yes	IIaA16G3R1
HU-C12	Hungary		Cattle	2020		yes	IIaA16G3R1
IT-C6	Italy	Chiusa di Pesio (Piedmont)	Cattle	2020		yes	IIaA19R1
IT-C7	Italy	Carpenedolo (Lombardia)	Cattle	2020		yes	IIaA18G2R1
IT-C8	Italy	Boves (Piedmont)	Cattle	2020		yes	IIdA23G1
IT-C9	Italy	Montefalco (Umbria)	Cattle	2020		yes	IIaA17G1R1
IT-C10	Italy	Maida (Calabria)	Cattle	2020		yes	IIaA16G2R1
IT-C12	Italy	Putignano (Apulia)	Cattle	2020		yes	IIaA15G2R1
IT-C13	Italy	Penna San Giovanni (Umbria)	Cattle	2020		yes	IIaA15G2R1
IT-C14	Italy	Trevi (Umbria)	Cattle	2020		yes	IIaA17G1R1
IT-C391	Italy	Vibo Valenzia (Calabria)	Cattle	2016		yes	IIaA19G2R1
IT-C393	Italy	Vibo Valenzia (Calabria)	Cattle	2016		yes	IIaA16G3R1
IT-C394	Italy	Castiglione Arrone (Lombardia)	Sheep	2016		yes	IIaA16G1R1
IT-C Torino	Italy	Torino (Piedmont)	Cattle	1990		yes	IIdA22G1
IT-C Venezia	Italy	Venezia (Veneto)	Cattle	2015		yes	IIaA15G2R1
IT-G320	Italy	Bagno di Romagna (Emilia -Romagna)	Goat	2013		yes	IIaA15G2R1
IT-G366	Italy	Matera (Basilicata)	Goat	2014		yes	IIdA17G2
IT-G385	Italy	Eboli (Campania)	Goat	2015		yes	IIaA15G2R1
IT-G386	Italy	Eboli (Campania)	Goat	2015		yes	IIaA15G2R1
IT-G395	Italy	Castel Giorgio (Umbria)	Goat	2016		yes	IIaA18R1
IT-L1	Italy	Capalbio (Tuscany)	Sheep	2020		yes	IIaA15G2R1
IT-L2	Italy	Busano (Piedmont)	Sheep	2020		yes	IIaA16G1R1
IT-L3	Italy	Abriola (Basilicata)	Sheep	2020		yes	IIdA18G1
IT-L4	Italy	Melfi (Basilicata)	Sheep	2020		yes	IIaA16G1R1
IT-L5	Italy	Corigilano Calabro (Calabria)	Sheep	2020		yes	IIaA15R1
IT-L388	Italy	Eboli (Campania)	Sheep	2015		yes	IIaA15G2R1
IT-L389	Italy	Eboli (Campania)	Sheep	2015		yes	IIaA15G2R1
IT-L390	Italy	Eboli (Campania)	Sheep	2016		yes	IIaA15G2R1
IT-L392	Italy	Grosseto (Tuscany)	Sheep	2016		yes	IIaA17G1R1
NO-C1	Norway		Cattle			yes	IIaA14G1R1r1
NO-C2	Norway	Åfarnes	Cattle			yes	IIdA22G1
NO-C3	Norway	Stavsjo	Cattle			yes	IIaA10G1R2
NO-C4	Norway	Gran	Cattle			yes	IIaA21G1R1
PL-C1	Poland		Cattle	2020		yes	IIaA17G3R1
PL-C2	Poland		Cattle	2020		yes	IIdA26G1b
PT-C1	Portugal		Cattle	2020		yes	IIaA15G2R1
SI-H1	Slovenia	Upper Carniola	Human	2015		yes	IIaA15G2R1
SI-H2	Slovenia	Central Slovenia	Human	2015		yes	IIaA15G1R1
SI-H4	Slovenia	Central Slovenia	Human	2016		yes	IIaA20G1R1
SI-H5	Slovenia	Central Slovenia	Human	2016		yes	IIaA15G2R1
SI-H7	Slovenia	Central Slovenia	Human	2016		yes	IIaA19G1R1
SI-H9	Slovenia	Gorizia	Human	2016		yes	IIaA15G2R1
ES-H1	Spain		Human	2015		yes	IIaA15G2R1
SE-C1	Sweden	Rosdala	Cattle	2020		yes	IIaA15G2R1
SE-C2	Sweden	Rosdala	Cattle	2020		yes	IIaA15G2R1
SE-C6	Sweden	Rosdala	Cattle	2020		yes	IIaA17G2R1
SE-H2	Sweden		Human			yes	IIdA20G1
SE-H4	Sweden		Human			yes	IIdA22G1
UKP2	United Kingdom	North East England	Human	2012		yes	IIaA19G1R2
UKP3	United Kingdom	Wales	Human	2013		yes	IIaA18G2R1
UKP4	United Kingdom	North East England	Human	2012	Outbreak 7 Foodborne outbreak	yes	IIaA15G2R1
UKP5	United Kingdom	Yorkshire & Humber	Human	2012	Outbreak 7 Foodborne outbreak	yes	IIaA15G2R1
UKP6	United Kingdom	Yorkshire & Humber	Human	2012	Outbreak 7 Foodborne outbreak	yes	IIaA15G2R1
UKP7	United Kingdom	North West England	Human	2013		yes	IIaA17G1R1
UKP8	United Kingdom	West Midlands	Human	2013		yes	IIdA22G1
UKP90	United Kingdom	Foreign Travel to Ireland	Human	2016	Outbreak 3 Environmental exposure, bog water	yes	IIaA18G3R1
UKP94	United Kingdom	North East England	Human	2016	Outbreak 2 Open farm	yes	IIaA18G2R1
UKP95	United Kingdom	East of England	Human	2016	Outbreak 5 Open farm	yes	IIaA19G1R1
UKP97	United Kingdom	North East England	Human	2016		yes	IIdA19G1
UKP98	United Kingdom	East Midlands	Human	2016		yes	IIdA21G1
UKP102	United Kingdom	Wales	Human	2016	Outbreak 1 Animal handling class	yes	IIaA15G2R1
UKP103	United Kingdom	Wales	Human	2016	Outbreak 1 Animal handling class	yes	IIaA15G2R1
UKP104	United Kingdom	East Midlands	Human	2016	Outbreak 4 Open farm	yes	IIaA15G2R1
UKP106	United Kingdom	Yorkshire & Humber	Human	2016	Outbreak 6 Open farm	yes	IIaA15G1R2
UKP107	United Kingdom	Yorkshire & Humber	Human	2016	Outbreak 6 Open farm	yes	IIaA17G1R1
UKP118	United Kingdom	Wales	Human	2016	Outbreak 1 Animal handling class	yes	IIaA15G2R1
UKP120	United Kingdom	Foreign Travel to Ireland	Human	2016	Outbreak 3 Environmental exposure, bog water	yes	IIaA18G3R1
UKP121	United Kingdom	Foreign Travel to Ireland	Human	2016	Outbreak 3 Environmental exposure, bog water	yes	IIaA18G3R1
UKP122	United Kingdom	East Midlands	Human	2016	Outbreak 4 Open farm	yes	IIaA15G2R1
UKP124	United Kingdom	East of England	Human	2016	Outbreak 5 Open farm	yes	IIaA19G1R1
UKP125	United Kingdom	Wales	Human	2016		yes	IIaA13G2R1
UKP127	United Kingdom	North West England	Human	2016		yes	IIdA17G1
UKP128	United Kingdom	East of England	Human	2015		yes	IIdA18G1
UKP130	United Kingdom	Scotland	Cattle	2017		yes	IIaA15R1
UKP131	United Kingdom	Scotland	Cattle	2017		yes	IIaA15R1
UKP133	United Kingdom	Wales	Human	2015		yes	IIaA15G2R1
UKP134	United Kingdom	North West England	Human	2015		yes	IIaA15G2R1
CZRA1	Czech Republic	South Moravia	Cattle	2022		no	IIaA16G1R1
CZRA2	Czech Republic	South Moravia	Cattle	2022		no	IIaA16G1R1
CZRA3	Czech Republic	South Moravia	Cattle	2022		no	IIaA16G1R1
CZRA4	Czech Republic	South Moravia	Cattle	2022		no	IIaA16G1R1
CZRA5	Czech Republic	South Moravia	Cattle	2022		no	IIaA16G1R1
CZRA6	Czech Republic	South Moravia	Cattle	2022		no
DK27495	Denmark	Zealand	Human	2022	Foodborne outbreak	no	IIdA21G1
DK27510	Denmark	Zealand	Human	2022	Foodborne outbreak	no
DK27514	Denmark	Zealand	Human	2022	Foodborne outbreak	no	IIdA21G1
DK27518	Denmark	Zealand	Human	2022	Foodborne outbreak	no	IIdA21G1
DK27521	Denmark	Zealand	Human	2022	Foodborne outbreak	no	IIaA18G2R1
DK27523	Denmark	Zealand	Human	2022	Foodborne outbreak	no	IIdA21G1
DK36271	Denmark	Zealand	Human	2022	Foodborne outbreak	no	IIdA21G1
DK36318	Denmark	Funen	Human	2021	Peak of cases	no	IIdA25G1
DK36324	Denmark	Funen	Human	2021	Peak of cases	no	IIdA25G1
DK36325	Denmark	Funen	Human	2021	Peak of cases	no	IIdA26G1b
DK36331	Denmark	Zealand	Human	2021	Foodborne outbreak	no	IIdA21G1
DK36337	Denmark	Zealand	Human	2021	Foodborne outbreak	no	IIdA21G1
DK36479	Denmark	Funen	Human	2021	Peak of cases	no	IIdA25G1
DK36481	Denmark	Funen	Human	2021	Peak of cases	no	IIdA25G1
DK36483	Denmark	Funen	Human	2021	Peak of cases	no	IIdA26G1b
DK36484	Denmark	Funen	Human	2021	Peak of cases	no	IIdA22G1c
DK36489	Denmark	Funen	Human	2021	Peak of cases	no	IIdA25G1
DK36490	Denmark	Funen	Human	2021	Peak of cases	no	IIdA25G1
DK36491	Denmark	Funen	Human	2021	Peak of cases	no
DK36492	Denmark	Funen	Human	2021	Peak of cases	no	IIdA22G1c
DK-C4154	Denmark	Jutland	Cattle	2021		no	IIaA15G2R1
DK-C4156	Denmark	Jutland	Cattle	2021		no	IIaA15G2R1
DK46455	Denmark	Funen	Human	2021	Foodborne outbreak	no	IIdA26G1b
DK47457	Denmark	Funen	Human	2021	Foodborne outbreak	no	IIdA26G1b
DK-C6557	Denmark	Isolate from Farm07	Cattle			no	IIaA16G3R1
DK-C6557	Denmark	Jutland	Cattle	2021		no	IIaA16G3R1
DK-C12	Denmark		Cattle			no	IIaA15G2R1
DK-C13	Denmark		Cattle			no	IIaA16G1R1
DK-C16	Denmark		Cattle			no	IIaA16G3R1
DK-C17	Denmark		Cattle			no	IIaA15G2R1
DK-C18	Denmark		Cattle			no	IIaA16G3R1
DK-C19	Denmark		Cattle	2016		no	IIaA15G2R1
DK-C20	Denmark		Cattle			no	IIaA15G2R1
DK-C21	Denmark		Cattle			no	IIaA15G2R1
DK-C21	Denmark		Cattle	2020		no	IIaA15G2R1
DK-C23	Denmark		Cattle	2020		no	IIaA15G2R1
DK-C29	Denmark		Cattle	2020		no	IIaA15G2R1
DK-C31	Denmark		Cattle			no	IIaA15G2R1
DK-C41	Denmark		Cattle	2020		no	IIaA16G3R1
DK-C66	Denmark		Cattle			no	IIaA16G3R1
DK-C72	Denmark		Cattle			no	IIaA15G2R1
DK-C77	Denmark		Cattle			no	IIaA15G2R1
DK-C79	Denmark		Cattle			no	IIaA16G1R1
DK-C81	Denmark		Cattle			no	IIaA15G2R1
DK-C84	Denmark		Cattle	2020		no	IIaA15G2R1
DK-C91	Denmark		Cattle	2016		no	IIaA16G1R1
DK-C95	Denmark		Cattle	2016		no	IIaA14G2
FR-C8	France		Cattle			no	IIaA15G2R1
FR-C9	France		Cattle			no	IIaA15G2R1
FR-C10	France		Cattle			no	IIaA15G2R1
FR-C11	France		Cattle			no	IIaA15G2R1
FR-C12	France		Cattle			no	IIdA22G1
FR-C13	France		Cattle			no	IIaA15G2R1
FR-C14	France		Cattle			no	IIdA22G1
FR-C15	France		Cattle			no	IIdA27G1
FR-C16	France		Cattle			no	IIaA17G2R1
FR-C17	France		Cattle			no	IIaA17G2R1
FR-G18	France		Goat			no	IIaA15G2R1
FR-G19	France		Goat			no	IIaA15G2R1
FR-G20	France		Goat			no	IIaA15G2R1
FR-G21	France		Goat			no	IIaA15G2R1
FR-L22	France		Sheep			no	IIaA15G2R1
FR-L23	France		Sheep			no	IIaA15G2R1
FR-L24	France		Sheep			no	IIaA15G2R1
FR-L25	France		Sheep			no	IIaA15G2R1
FR-L26	France		Sheep			no	IIaA15G2R1
FR-L27	France		Sheep			no	IIaA16G3R1
FR-L28	France		Sheep			no	IIaA15G2R1
FR-L29	France		Sheep			no	IIaA17G2R1
FR-L30	France		Sheep			no	IIaA15G2R1
FR-L31	France		Sheep			no	IIdA18G1
DE-H004	Germany		Human			no	IIaA15G2R1
DE-H020	Germany		Human			no	IIaA15G2R1
DE-H024	Germany		Human			no	IIaA15G2R1
DE-H037	Germany		Human			no	IIaA15G2R1
DE-H054	Germany		Human			no	IIaA14G2R1
DE-H055	Germany		Human			no	IIaA15G2R1
DE-H057	Germany		Human			no	IIaA15G2R1
DE-H065	Germany		Human			no	IIaA15G2R1
DE-H070	Germany		Human			no	IIdA15G1
DE-H083	Germany		Human			no	IIdA22G1
DE-H084	Germany		Human			no	IIdA22G1
DE-H097	Germany		Human			no	IIaA15G2R1
LT-C1	Latvia	Krimuldas district	Cattle	2020		no
LT-C2	Latvia	Krimuldas district	Cattle	2020		no
LT-C3	Latvia	Kuldīgas district	Cattle	2018		no	IIdA24G1
LT-C4	Latvia	Ventspils district	Cattle	2018		no	IIaA20G3R1
NLH10	Netherlands		Human	2020		no	MIX
NLH11	Netherlands		Human	2020		no	IIaA15G2R1
NLH12	Netherlands		Human	2020		no	IIaA15G2R1
NLH13	Netherlands		Human	2020		no	IIaA17G1R1
NLH14	Netherlands		Human			no	IIaA17G2R1
NLH23	Netherlands		Human	2020		no	IIaA15G2R1
NLH24	Netherlands		Human	2020		no	IIaA15G2R1
NLH27	Netherlands		Human	2020		no	IIaA15G2R1
NLH29	Netherlands		Human	2020		no	IIcA5G3k
NLH3	Netherlands		Human	2020		no	IIaA15G2R1
NLH38	Netherlands		Human	2020		no	IIdA18G1
NLH4	Netherlands		Human	2020		no	IIaA16G2R1
NLH43	Netherlands		Human	2020		no	IIaA15G2R1
NLH47	Netherlands		Human	2020		no	IIdA14G1
NLH50	Netherlands		Human	2020		no	IIaA16G2R1
NLH55	Netherlands		Human	2020		no
NO-C2972	Norway		Cattle			no	IIaA21G1R1
NO-C90-1	Norway		Cattle	2020		no	IIaA10G1R2
NO-CVI10	Norway		Cattle			no
NO-CVI11	Norway		Cattle			no	IIdA26G1
NO-CVI12	Norway		Cattle			no	IIaA15G1R1
NO-CVI15	Norway		Cattle			no	IIaA16G1R1
NO-CVI2	Norway		Cattle			no
PL-C3	Poland	Warmia-Masuria province	Cattle	2018		no
PL-C4	Poland	Warmia-Masuria province	Cattle	2018		no
PL-C5	Poland	Kuyavian-Pomeranian province	Cattle	2018		no
PL-C6	Poland	Warmia-Masuria province	Cattle	2020		no
PL-C7	Poland	Dolnośląskie province	Cattle	2020		no
PL-C8	Poland	Opolskie province	Cattle	2020		no
PL-C9	Poland	Silesian province	Cattle	2020		no
PL-C10	Poland	Silesian province	Cattle	2020		no
PL-C11	Poland	Silesian province	Cattle	2020		no
PL-C12	Poland	Silesian province	Cattle	2020		no
PL-C13	Poland	Silesian province	Cattle	2020		no
PL-C14	Poland	Silesian province	Cattle	2020		no
PL-C15	Poland	Dolnośląskie province	Cattle	2020		no
PL-C16	Poland	Dolnośląskie province	Cattle	2020		no
PT-C2	Portugal		Cattle	2020		no
PT-C3	Portugal		Cattle	2020		no
PT-C4	Portugal		Cattle	2020		no
PT-C5	Portugal		Cattle	2020		no
PT-C6	Portugal		Cattle	2020		no
PT-C7	Portugal		Cattle	2020		no
PT-C8	Portugal	Lisbon	Cattle	2020		no
PT-C9	Portugal	Lisbon	Cattle	2020		no
PT-C10	Portugal	Lisbon	Cattle	2020		no
PT-C11	Portugal	Lisbon	Cattle	2020		no
PT-C12	Portugal	Lisbon	Cattle	2020		no
SI-HP2-4031	Slovenia	Upper Carniola	Human	2015		no	IIaA15G2R1
SI-HP2-4642	Slovenia	Carinthia	Human	2015		no	IIaA15G2R1
SI-HP2-3330	Slovenia	Central Slovenia	Human	2016		no	IIaA19G1R1
SI-HP2-3364	Slovenia	Upper Carniola	Human	2016		no	IIaA15G2R1
SI-HP2-398	Slovenia	Central Slovenia	Human	2016		no	IIaA14R1
SI-HP2-4459	Slovenia	Coastal-Karst	Human	2016		no	IIaA16G1R1
SI-HSD-1264	Slovenia	Central Slovenia	Human	2017		no	IIaA16G2R1
SI-HSD-1375	Slovenia	Carinthia	Human	2017		no	IIaA15G2R1
SI-HSD-1407	Slovenia	Upper Carniola	Human	2017		no	IIaA16G2R1
SI-HSD-1409	Slovenia	Central Slovenia	Human	2017		no	IIaA13R1
SI-HSD-2691	Slovenia	Central Slovenia	Human	2017		no	IIaA16G2R1
SI-HSD-865	Slovenia	Central Slovenia	Human	2017		no	IIaA16G2R1
SI-HSD-1425	Slovenia	Central Slovenia	Human	2018		no	IIaA15G2R1
SI-HSD-1582	Slovenia	Savinja	Human	2019		no	IIaA15G2R1
SI-HSD-1654	Slovenia	Central Slovenia	Human	2019		no	IIaA17G1R1
SE-19-07540	Sweden		Human			no	IIaA17G1R1c
SE-19-10330	Sweden		Human			no	IIaA15G2R1
SE-19-15096	Sweden		Human			no	IIdA20G1e
SE-19-17474	Sweden		Human		Yes	no	IIdA22G1c
SE-19-17663	Sweden		Human		Yes	no	IIdA22G1c
SE-19-17883	Sweden		Human		Yes	no	IIdA22G1c
SE-JW1068	Sweden	Farm12	Cattle	2019		no	IIdA25G1
SE-JW115-8	Sweden	Farm26	Cattle			no	IIaA16G1R1
SE-JW118-2	Sweden	Farm26	Cattle			no	IIaA16G1R1
SE-JW119-0	Sweden	Farm26	Cattle			no	IIaA16G1R1
SE-JW1261	Sweden	Farm18	Cattle			no	IIaA15G2R1
SE-JW1266	Sweden	Farm18	Cattle	2019		no	IIaA15G2R1
SE-JW1383	Sweden	Farm20	Cattle	2018		no	IIaA16G1R1
SE-JW1384	Sweden	Farm20	Cattle	2018		no	IIaA19R1
SE-JW1418	Sweden	Farm27	Cattle			no	IIaA17G1R1
SE-JW1422	Sweden	Farm27	Cattle			no	IIaA17G1R1
SE-JW1512	Sweden	Farm21	Cattle			no	IIaA16G1R1
SE-JW153	Sweden	Farm23	Cattle			no	IIaA16G1R1
SE-JW154	Sweden	Farm23	Cattle			no	IIaA16G1R1
SE-JW155	Sweden	Farm23	Cattle			no	IIaA16G1R1
SE-JW1608	Sweden	Farm13	Cattle	2018		no	IIaA16R1
SE-JW1661	Sweden	Farm5	Cattle	2018		no	IIdA27G1
SE-JW1678	Sweden	Farm14	Cattle			no	IIdA20G1
SE-JW1680	Sweden	Farm14	Cattle	2019		no	IIdA20G1
SE-JW1682	Sweden	Farm14	Cattle			no	IIdA20G1
SE-JW175	Sweden	Farm25	Cattle			no	IIaA16G1R1
SE-JW181	Sweden	Farm25	Cattle			no	IIaA16G1R1
SE-JW196	Sweden	Farm15	Cattle	2018		no	IIaA16G1R1
SE-JW197	Sweden	Farm15	Cattle			no	IIaA16G1R1
SE-JW2094	Sweden	Farm22	Cattle			no	IIaA16G1R1
SE-JW2293	Sweden	Farm17	Cattle			no	IIaA16G1R1
SE-JW2294	Sweden	Farm17	Cattle			no	IIaA16G1R1
SE-JW2295	Sweden	Farm17	Cattle	2018		no	IIaA16G1R1
SE-JW2299	Sweden	Farm17	Cattle			no	IIaA16G1R1
SE-JW2498	Sweden	Farm10	Cattle	2018		no	IIaA18G1R1
SE-JW2500	Sweden	Farm10	Cattle			no	IIdA20G1
SE-JW2502	Sweden	Farm10	Cattle			no	IIdA20G1
SE-JW2544	Sweden	Farm29	Cattle			no	IIdA20G1
SE-JW2546	Sweden	Farm29	Cattle			no	IIaA18G1R1b
SE-JW2606	Sweden	Farm32	Cattle			no	IIaA18G1R1
SE-JW2698	Sweden	Farm6	Cattle			no	IIaA18G1R1
SE-JW2699	Sweden	Farm6	Cattle	2018		no	IIaA18G1R1
SE-JW2700	Sweden	Farm6	Cattle	2018		no	IIaA18G1R1
SE-JW2997	Sweden	Farm8	Cattle			no	IIaA16G1R1
SE-JW2999	Sweden	Farm8	Cattle	2018		no	IIaA16G1R1
SE-JW3744	Sweden	Farm4	Cattle			no	IIaA20G1R1
SE-JW3746	Sweden	Farm4	Cattle			no	IIaA20G1R1
SE-JW3823	Sweden	Farm9	Cattle			no	IIaA16G1R1
SE-JW3828	Sweden	Farm8	Cattle			no	IIaA16G1R1
SE-JW3918	Sweden	Farm9	Cattle			no	IIaA16G1R1
SE-JW4034	Sweden	Farm16	Cattle	2018		no	IIaA16G1R1
SE-JW4188	Sweden	Farm17	Cattle			no	IIaA13G1R1
SE-JW4848	Sweden	Farm17	Cattle	2018		no	IIaA16G1R1
SE-JW4849	Sweden	Farm6	Cattle			no	IIaA16G1R1
SE-JW487	Sweden	Farm28	Cattle			no	IIaA18G1R1
SE-JW4974	Sweden	Farm28	Cattle	2018		no	IIaA18R1
SE-JW4980	Sweden	Farm28	Cattle			no	IIaA16G1R1
SE-JW54	Sweden	Farm22	Cattle			no	IIaA16G1R1
SE-JW6449	Sweden	Farm29	Cattle			no	IIaA18G1R1b
SE-JW6472	Sweden	Farm29	Cattle			no	IIaA18G1R1b
SE-JW6613	Sweden	Farm33	Cattle	2018		no	IIaA16G1R1
SE-JW6828-6	Sweden	Farm15	Cattle	2018		no	IIaA16G1R1
SE-JW6829-4	Sweden	Farm15	Cattle			no	IIaA16G1R1
SE-JW68302	Sweden	Farm15	Cattle	2018		no	IIaA16G1R1
SE-JW6831-0	Sweden	Farm15	Cattle			no	IIaA16G1R1
SE-JW6833	Sweden	Farm15	Cattle			no	IIaA16G1R1
SE-JW6837	Sweden	Farm2	Cattle			no	IIaA16G1R1
SE-JW6838	Sweden	Farm2	Cattle			no	IIaA16G1R1
SE-JW7492	Sweden	Farm4	Cattle			no	IIaA18G1R1
SE-JW767	Sweden	Farm25	Cattle			no	IIaA16G1R1
SE-JW7690	Sweden	Farm19	Cattle	2018		no	IIaA15G2R1
SE-JW7823	Sweden	Farm7	Cattle	2018		no	IIdA24G1
SE-JW7846	Sweden	Farm3	Cattle			no	IIaA16G1R1
SE-JW7847	Sweden	Farm3	Cattle			no	IIaA16G1R1
SE-JW7875	Sweden	Farm9	Cattle			no	IIaA16G1R1
SE-JW7877	Sweden	Farm9	Cattle			no	IIaA16G1R1
SE-JW7878	Sweden	Farm9	Cattle	2018		no	IIaA16G1R1
SE-JW7896	Sweden	Farm3	Cattle	2019		no	IIaA16G1R1
SE-JW7898	Sweden	Farm3	Cattle			no	IIaA16G1R1
SE-JW8129	Sweden	Farm9	Cattle	2019		no	IIaA16G1R1
SE-JW8130	Sweden	Farm9	Cattle	2019		no	IIaA16G1R1
SE-JW8135	Sweden	Farm23	Cattle	2018		no	IIaA16G1R1
SE-JW8136	Sweden	Farm30	Cattle			no	IIaA16G1R1
SE-JW8186	Sweden	Farm20	Cattle			no	IIaA18G1R1
SE-JW8187	Sweden	Farm20	Cattle			no	IIaA18G1R1
SE-JW8190	Sweden	Farm20	Cattle			no	IIaA18G1R1
SE-JW8381	Sweden	Farm18	Cattle	2019		no	IIaA15G2R1
SE-JW8382	Sweden	Farm18	Cattle			no	IIaA15G2R1
SE-JW8383	Sweden	Farm18	Cattle	2019		no	IIaA15G2R1
SE-JW8429	Sweden	Farm21	Cattle	2018		no	IIaA16G1R1
SE-JW9788	Sweden	Farm28	Cattle			no	IIaA16G1R1
SE-JW9797	Sweden	Farm28	Cattle			no	IIaA17G1R1
SE-MIK1262	Sweden	Farm46	Cattle	2021		no	IIdA22G1
SE-MIK1492	Sweden	Farm36	Cattle	2021		no	IIdA24G1
SE-MIK1493	Sweden	Farm36	Cattle	2021		no	IIdA24G1
SE-MIK1495	Sweden	Farm37	Cattle	2021		no	IIaA14R1
SE-MIK1580	Sweden	Farm38	Cattle	2021		no	IIaA20G1R1
SE-MIK1645	Sweden	Farm39	Cattle	2021		no	IIaA17G1R1
SE-MIK4525	Sweden	Farm40	Cattle	2021		no	IIaA16G1R1
SE-MIK4950	Sweden	Farm34	Cattle	2021		no	IIaA16G1R1
SE-MIK5289	Sweden	Farm44	Cattle	2021		no	IIaA14R1
SE-MIK6834	Sweden	Farm41	Cattle	2021		no	IIaA16G1R1
SE-MIK7862	Sweden	Farm42	Cattle	2021		no	IIaA15G2R1
SE-MIK7880	Sweden	Farm43	Cattle	2021		no	IIdA24G1
SE-MIK808	Sweden	Farm35	Cattle	2021		no	IIaA14R1
SE-MIK809	Sweden	Farm35	Cattle	2021		no	IIaA14R1
SE-MIK810	Sweden	Farm35	Cattle	2021		no	IIaA14R1
SE-MIK811	Sweden	Farm35	Cattle	2021		no	IIaA14R1
SE-MIK876	Sweden	Farm45	Cattle	2021		no	IIaA16G1R1
UKP118	United Kingdom	Wales	Human	2016	Outbreak 1 Animal handling class	no	IIaA15G2R1
UKP176	United Kingdom	Yorkshire & Humber	Human	2016	Outbreak 6 Open farm	no	IIaA17G1R1
UKP179	United Kingdom	Wales	Human	2016	Outbreak 1 Animal handling class	no	IIaA15G2R1
UKP183	United Kingdom	Wales	Human	2016		no	IIaA19G1R1
UKP483	United Kingdom	Yorkshire & Humber	Human	2016	Outbreak 6 Open farm	no	IIaA17G1R1
UKP484	United Kingdom	Yorkshire & Humber	Human	2016	Outbreak 6 Open farm	no	IIaA15G1R2
UKP485	United Kingdom	Yorkshire & Humber	Human	2016	Outbreak 6 Open farm	no	IIaA17G1R1
UKP486	United Kingdom	Wales	Human	2016	Outbreak 1 Animal handling class	no	IIaA15G2R1
UKP487	United Kingdom	Wales	Human	2016	Outbreak 1 Animal handling class	no	IIaA15G2R1
UKP488	United Kingdom	Wales	Human	2016		no	IIaA17G1R1
UKP489	United Kingdom	Wales	Human	2016		no	IIaA15G2R1
UKP490	United Kingdom	Wales	Human	2016		no	IIaA15G2R1
UKP491	United Kingdom	North West	Cattle	2000		no	IIaA15G2R1
UKP492	United Kingdom	North West	Cattle	2000		no	IIaA15G1R2
UKP493	United Kingdom	Wales	Sheep	2001		no	IIaA15G2R1
UKP494	United Kingdom	Wales	Cattle	2001		no	IIaA17G1R1
UKP495	United Kingdom	Wales	Cattle	2001		no	IIaA15G2R1
UKP496	United Kingdom	Wales	Sheep	2002		no	IIaA15G2R1
UKP497	United Kingdom	Wales	Cattle	2002		no	IIaA20G3R1
UKP498	United Kingdom	Yorkshire & Humber	Human	2016	Outbreak 6 Open farm	no	IIaA15G1R2
UKP499	United Kingdom	Yorkshire & Humber	Human	2016		no
UKP500	United Kingdom	North West	Human	2014		no	IIcA5G3a
UKP501	United Kingdom	Yorkshire & the Humber	Human	2014		no	IIcA5G3j
UKP502	United Kingdom	Yorkshire & Humber	Human	2016		no	IIaA17G1R1
UKP503	United Kingdom	East of England	Human	2016	Outbreak 5 Open farm	no	IIaA19G1R1
UKP504	United Kingdom	Yorkshire & Humber	Human	2016		no	IIaA15G1R2
UKP505	United Kingdom	East of England	Human	2016	Outbreak 5 Open farm	no	IIaA19G1R1
UKP506	United Kingdom	Yorkshire & Humber	Human	2016	Outbreak 6 Open farm	no	IIaA15G1R2
UKP507	United Kingdom	Yorkshire & Humber	Human	2016	Outbreak 6 Open farm	no	IIaA15G1R2
UKP508	United Kingdom	Wales	Human	2018	Outbreak 8 Residential educational farm	no	IIdA24G1
UKP509	United Kingdom	Yorkshire & Humber	Human	2016	Outbreak 6 Open farm	no	IIaA17G1R1
UKP510	United Kingdom	Yorkshire & Humber	Human	2016		no	IIaA17G1R1
UKP511	United Kingdom	Yorkshire & Humber	Human	2016		no	IIaA17G1R1
UKP512	United Kingdom	Yorkshire & Humber	Human	2016		no	IIaA17G1R1
UKP513	United Kingdom	Wales	Cattle	2001		no	IIaA17G1R1
UKP514	United Kingdom	Wales	Cattle	2001		no	IIaA17G1R1
UKP515	United Kingdom	Wales	Cattle	2001		no	IIaA17G1R1
UKP516	United Kingdom	Wales	Cattle	2001		no	IIaA15G2R1
UKP517	United Kingdom	North West	Cattle	2002		no	IIaA17G1R1
UKP518	United Kingdom	Wales	Cattle	2002		no	IIaA15G2R1

## Sheet: Table S2
Supplementary Table S2. List of the 150 candidate markers found within 119 coding regions. Colours indicate multiple fragments within the same coding region.
Progressive number	Gene name	Chromosome	Gene start position	Position of the SNPs in the gene	Position of the SNPs in the amplification product	Simpson Index	Primer design
1	CPATCC_0035770	1	103982	104138,104278,104475	157,297,494	0.3355	Possible
2	CPATCC_0035780	1	106280	106618	339.379	0.3364	Possible
3	CPATCC_0035880	1	123034	123448,123454,123457,123460,123463,123466	415,421,424,427,430,433	0.3408	Possible
4	CPATCC_0036120	1	177575	181422,181651,181671,181901,181910,181916	3848,4077,4097,4327,4336,4342	0.2856	Not possible
5	CPATCC_0036760	1	308531	311593,311684,312033	3063,3154,3503	0.3451	Not possible
6	CPATCC_0036790	1	316307	319237	2931.32	0.3083	Possible
7	CPATCC_0038900	1	767478	767546,767591,767619,767649,767825,767868,767876,767945,768000,768027	69,114,142,172,348,391,399,468,523,550	0.3389	Not possible
8	CPATCC_0038900	1	767478	767868,767876,767945,768000,768027,768335,768348	391,399,468,523,550,858,871	0.3389	Not possible
9	CPATCC_0039030	1	790331	791870,792105,792124,792259,792302,792307,792331	1540,1775,1794,1929,1972,1977,2001	0.2917	Possible
10	CPATCC_0039270	1	840872	842395,842416,842496,842534,842573,842614,842777,842785,842879	1524,1545,1625,1663,1702,1743,1906,1914,2008	0.333	Not possible
	CPATCC_0039270	1	840872	842534,842573,842614,842777,842785,842879,843018	1663,1702,1743,1906,1914,2008,2147	0.3334	Not possible
11	CPATCC_0039420	1	878118	883623,883649,883715	5506,5532,5598	0.3493	Not possible
12	CPATCC_0039460	1	887859	889327,889330,889450,889600,889672,889790	1469,1472,1592,1742,1814,1932	0.3245	Not possible
13	CPATCC_0026560	2	44118	44128.4	11.91	0.3283	Not possible
14	CPATCC_0027040	2	145152	146644	1493.16	0.3415	Possible
15	CPATCC_0027110	2	160279	168981,169116,169170	8703,8838,8892	0.3336	Not possible
	CPATCC_0027110	2	160279	169116,169170,169562	8838,8892,9284	0.3336	Not possible
16	CPATCC_0027550	2	312338	313016,313173,313424	679,836,1087	0.34	Possible
17	CPATCC_0028230	2	467600	468821,468960,468963,468972,468988,468994	1222,1361,1364,1373,1389,1395	0.3466	Possible
	CPATCC_0028230	2	467600	468960,468963,468972,468988,468994,469400	1361,1364,1373,1389,1395,1801	0.3466	Not possible
18	CPATCC_0029910	2	774752	775670,776045,776090	919,1294,1339	0.3209	Possible
19	CPATCC_0029990	2	791671	791738	67.495	0.3445	Possible
20	CPATCC_0030420	2	895904	896032	128.606	0.3147	Possible
21	CPATCC_0030620	2	943921	946784,946922,946923	2864,3002,3003	0.3081	Not possible
22	CPATCC_0030810	2	982826	983069,983365,983485	244,540,660	0.3221	Possible
23	CPATCC_0031090	3	51866	58160.6	6295.66	0.3243	Not possible
24	CPATCC_0031320	3	142460	142622,142761,142884	163,302,425	0.2992	Possible
25	CPATCC_0031660	3	221100	223895	2796.33	0.3296	Possible
	CPATCC_0031660	3	221100	236166,236399,236485,236623,236625,236626	15067,15300,15386,15524,15526,15527	0.3153	Possible
	CPATCC_0031660	3	221100	241400,241565,241568,241613,241715,241754,241757,241814,241817,241859	20301,20466,20469,20514,20616,20655,20658,20715,20718,20760	0.2681	Not possible
	CPATCC_0031660	3	221100	241565,241568,241613,241715,241754,241757,241814,241817,241859,241964,242054,242057	20466,20469,20514,20616,20655,20658,20715,20718,20760,20865,20955,20958	0.2709	Not possible
	CPATCC_0031660	3	221100	241715,241754,241757,241814,241817,241859,241964,242054,242057,242184	20616,20655,20658,20715,20718,20760,20865,20955,20958,21085	0.2758	Not possible
	CPATCC_0031660	3	221100	241814,241817,241859,241964,242054,242057,242184,242300	20715,20718,20760,20865,20955,20958,21085,21201	0.2722	Not possible
26	CPATCC_0031720	3	264952	265584	633.698	0.3377	Possible
27	CPATCC_0031960	3	299673	299810,299862,300086,300303	138,190,414,631	0.3423	Possible
28	CPATCC_0032050	3	316267	316941,317033,317340	675,767,1074	0.306	Not possible
29	CPATCC_0032070	3	319732	330960,330979,331207	11229,11248,11476	0.2988	Not possible
30	CPATCC_0034450	3	858787	863957,864064,864079	5171,5278,5293	0.3485	Possible
	CPATCC_0034570	3	895857	897502	1645.21	0.3253	Not possible
31	CPATCC_0034640	3	915125	916123,916160,916163,916166	999,1036,1039,1042	0.2943	Not possible
32	CPATCC_0034720	3	931986	932228,932587,932631	243,602,646	0.3241	Possible
	CPATCC_0034720	3	931986	932587,932631,932960	602,646,975	0.3279	Possible
33	CPATCC_0035230	3	1053377	1056077,1056123,1056575	2701,2747,3199	0.3264	Possible
34	CPATCC_0035330	3	1089220	1090345,1090407,1090632	1126,1188,1413	0.3351	Not possible
35	CPATCC_0035350	3	1092886	1093215,1093317,1093547,1093620	330,432,662,735	0.3404	Possible
	CPATCC_0035350	3	1092886	1093547,1093620,1093906,1093907,1093954,1093962	662,735,1021,1022,1069,1077	0.2956	Possible
36	CPATCC_0017130	4	9289	9586,9771,9798	298,483,510	0.2956	Possible
	CPATCC_0017130	4	9289	9771,9798,10257	483,510,969	0.2937	Not possible
	CPATCC_0017130	4	9289	10713,10939,11090	1425,1651,1802	0.3228	Possible
37	CPATCC_0017250	4	33141	35595,35877,36044	2455,2737,2904	0.2937	Possible
38	CPATCC_0018040	4	246589	249626	3038.31	0.3287	Not possible
39	CPATCC_0018120	4	265584	266385	802.113	0.3445	Possible
40	CPATCC_0018440	4	325873	326898	1026.12	0.3481	Possible
41	CPATCC_0018450	4	328889	329692	804.987	0.3481	Not possible
42	CPATCC_0018460	4	331327	332674,332865,332873,333122	1348,1539,1547,1796	0.3496	Not possible
43	CPATCC_0018500	4	345396	345460,345485,345903	65,90,508	0.3221	Possible
44	CPATCC_0018920	4	460821	461024,461042,461188,461226,461227,461298	204,222,368,406,407,478	0.3419	Possible
45	CPATCC_0020980	4	906797	907558,907591,907618	762,795,822	0.3166	Not possible
46	CPATCC_0021500	4	1033562	1.03633e+06	2768.28	0.35	Not possible
47	CPATCC_0021700	4	1085766	1088027,1088254,1088499	2262,2489,2734	0.3434	Not possible
48	CPATCC_0021750	4	1099352	1101605,1101606,1101618,1101630,1101716,1101720,1101907	2254,2255,2267,2279,2365,2369,2556	0.2915	Possible
49	CPATCC_0021760	4	1103347	1104642,1104648,1104978	1296,1302,1632	0.3487	Possible
50	CPATCC_0021920	5	55749	56946,57015,57179	1198,1267,1431	0.3168	Possible
51	CPATCC_0022010	5	79819	80429,80480,80830	611,662,1012	0.3474	Possible
	CPATCC_0022010	5	79819	80830.8	1012.13	0.3207	Not possible
	CPATCC_0022010	5	79819	81079.8	1261.17	0.3351	Not possible
52	CPATCC_0022080	5	98756	99820,99823,99826,99829,99832,99976	1065,1068,1071,1074,1077,1221	0.3121	Not possible
53	CPATCC_0022110	5	108413	108638	226.642	0.3175	Not possible
54	CPATCC_0022640	5	234136	234872	737.107	0.3283	Possible
55	CPATCC_0023020	5	296364	297144,297147,297417,297534	781,784,1054,1171	0.3155	Not possible
56	CPATCC_0023030	5	297715	297930,297933,298008,298014,298017,298020,298047	216,219,294,300,303,306,333	0.316	Not possible
57	CPATCC_0023030	5	297715	298616,298700,298787	902,986,1073	0.3485	Not possible
58	CPATCC_0024040	5	504844	506097,506235,506542	1254,1392,1699	0.3126	Not possible
59	CPATCC_0024540	5	618149	620939	2790.3	0.3496	Possible
60	CPATCC_0024650	5	644924	645089,645279,645284	166,356,361	0.34	Possible
61	CPATCC_0024900	5	715391	720565,720621,720649,720721,720852	5175,5231,5259,5331,5462	0.2877	Not possible
62	CPATCC_0024930	5	731294	732754,732757,732760,732763	1461,1464,1467,1470	0.3141	Not possible
63	CPATCC_0025740	5	905247	905764	517.769	0.3398	Possible
64	CPATCC_0026370	5	1080256	1082771,1083024,1083252	2516,2769,2997	0.3111	Possible
65	CPATCC_0026370	5	1080256	1083024,1083252,1083468	2769,2997,3213	0.3411	Not possible
66	CPATCC_0011480	6	692	1088,1207,1242,1348,1394,1411,1429	397,516,551,657,703,720,738	0.3298	Possible
67	CPATCC_0011510	6	10761	10869,10949,11096,11154,11364	109,189,336,394,604	0.3468	Not possible
68	CPATCC_0011530	6	14208	14243,14578,14654,14665,14715	36,371,447,458,508	0.3311	Possible
69	CPATCC_0011850	6	87378	88050,88241,88526,88528	673,864,1149,1151	0.3221	Not possible
70	CPATCC_0012130	6	163766	166849,166874,167263,167291	3084,3109,3498,3526	0.3124	Not possible
	CPATCC_0012130	6	163766	166874,167263,167291,167359	3109,3498,3526,3594	0.3066	Not possible
71	CPATCC_0012180	6	179703	182865,183061,183294	3163,3359,3592	0.3368	Not possible
	CPATCC_0012180	6	179703	184843,185049,185202	5141,5347,5500	0.3411	Not possible
	CPATCC_0012180	6	179703	185049,185202,185434	5347,5500,5732	0.3302	Not possible
72	CPATCC_0012400	6	237331	238583,238787,238884,238917	1253,1457,1554,1587	0.3196	Possible
73	CPATCC_0012520	6	259997	260504,260612,260653	508,616,657	0.3406	Possible
74	CPATCC_0012540	6	263936	264379,264633,264654,264788,264794	444,698,719,853,859	0.3294	Possible
75	CPATCC_0014240	6	627153	628863	1710.17	0.3147	Possible
76	CPATCC_0014330	6	644248	645317	1069.15	0.3234	Possible
77	CPATCC_0014510	6	679161	681103,681260,681265	1943,2100,2105	0.3258	Possible
78	CPATCC_0015360	6	877606	878569	963.119	0.3385	Not possible
	CPATCC_0015360	6	877606	878793	1187.16	0.3338	Possible
79	CPATCC_0015480	6	899561	899682	121.541	0.3328	Not possible
80	CPATCC_0015540	6	910505	910632	127.28	0.3311	Possible
81	CPATCC_0015910	6	999786	1.00094e+06	1152.15	0.3147	Possible
82	CPATCC_0016160	6	1075261	1076716,1077133,1077192	1456,1873,1932	0.3487	Possible
	CPATCC_0016160	6	1075261	1077133,1077192,1077595	1873,1932,2335	0.3447	Not possible
83	CPATCC_0016580	6	1169650	1170806,1171039,1171211	1157,1390,1562	0.33	Not possible
84	CPATCC_0016760	6	1202804	1206517,1206910,1206918	3714,4107,4115	0.3353	Not possible
85	CPATCC_0017080	6	1302140	1302145,1302168,1302245,1302265,1302364,1302373,1302380,1302386,1302580,1302606,1302616,1302637	6,29,106,126,225,234,241,247,441,467,477,498	0.2869	Not possible
	CPATCC_0017080	6	1302140	1302168,1302245,1302265,1302364,1302373,1302380,1302386,1302580,1302606,1302616,1302637,1302656	29,106,126,225,234,241,247,441,467,477,498,517	0.2869	Not possible
	CPATCC_0017080	6	1302140	1302364,1302373,1302380,1302386,1302580,1302606,1302616,1302637,1302656,1302838,1302862	225,234,241,247,441,467,477,498,517,699,723	0.3019	Not possible
	CPATCC_0017080	6	1302140	1302373,1302380,1302386,1302580,1302606,1302616,1302637,1302656,1302838,1302862,1302869	234,241,247,441,467,477,498,517,699,723,730	0.3019	Not possible
	CPATCC_0017080	6	1302140	1302386,1302580,1302606,1302616,1302637,1302656,1302838,1302862,1302869,1302883,1302885	247,441,467,477,498,517,699,723,730,744,746	0.3255	Not possible
	CPATCC_0017080	6	1302140	1302580,1302606,1302616,1302637,1302656,1302838,1302862,1302869,1302883,1302885,1302906,1302916	441,467,477,498,517,699,723,730,744,746,767,777	0.3202	Not possible
	CPATCC_0017080	6	1302140	1302616,1302637,1302656,1302838,1302862,1302869,1302883,1302885,1302906,1302916,1303106	477,498,517,699,723,730,744,746,767,777,967	0.2981	Not possible
86	CPATCC_0006160	7	93129	95494,95640,95990	2366,2512,2862	0.33	Not possible
	CPATCC_0006160	7	93129	95640,95990,96127	2512,2862,2999	0.3155	Not possible
87	CPATCC_0006590	7	188740	191368,191432,191488,191633,191862	2629,2693,2749,2894,3123	0.2781	Not possible
88	CPATCC_0007000	7	313585	315655,315843,316039,316083	2071,2259,2455,2499	0.333	Not possible
	CPATCC_0007000	7	313585	315843,316039,316083,316320	2259,2455,2499,2736	0.3317	Possible
89	CPATCC_0007280	7	384095	385920,386039,386261	1826,1945,2167	0.3406	Possible
90	CPATCC_0008660	7	669790	670665	875.881	0.35	Possible
91	CPATCC_0009860	7	900516	904482,904485,904488,904560,904695,904719	3967,3970,3973,4045,4180,4204	0.2852	Not possible
	CPATCC_0009860	7	900516	904695,904719,905151,905154,905157	4180,4204,4636,4639,4642	0.316	Not possible
	CPATCC_0009860	7	900516	905151,905154,905157,905283,905400,905403,905565	4636,4639,4642,4768,4885,4888,5050	0.273	Not possible
	CPATCC_0009860	7	900516	905283,905400,905403,905565,905706,905751	4768,4885,4888,5050,5191,5236	0.2794	Not possible
92	CPATCC_0010170	7	956014	956771,956886,957217	758,873,1204	0.3168	Possible
93	CPATCC_0010180	7	957787	958137,958365,958425	351,579,639	0.3141	Possible
94	CPATCC_0010190	7	959338	961918,962187,962306	2581,2850,2969	0.283	Possible
95	CPATCC_0010310	7	992869	993040,993509,993535	172,641,667	0.3147	Possible
96	CPATCC_0010380	7	1010310	1010742,1010862,1010909,1011233	433,553,600,924	0.2822	Not possible
97	CPATCC_0010920	7	1118817	1123877,1123982,1124307	5061,5166,5491	0.3485	Possible
98	CPATCC_0010930	7	1125392	1129671,1129703,1129922,1130111,1130158	4280,4312,4531,4720,4767	0.3442	Possible
99	CPATCC_0010940	7	1146596	1146785,1146893,1147048	190,298,453	0.3468	Possible
100	CPATCC_0011470	7	1266406	1269520,1269636,1269860,1269970	3115,3231,3455,3565	0.3234	Not possible
101	CPATCC_0000700	8	164145	165132	988.106	0.3087	Possible
102	CPATCC_0000890	8	226124	227058,227261,227449	935,1138,1326	0.3272	Not possible
103	CPATCC_0000940	8	238600	239493,239703,239721,239893	894,1104,1122,1294	0.3383	Not possible
104	CPATCC_0001010	8	254230	260181,260258,260276,260314	5952,6029,6047,6085	0.3396	Possible
105	CPATCC_0001210	8	300512	300950,301027,301192,301195	439,516,681,684	0.3124	Possible
106	CPATCC_0001210	8	300512	301192,301195,301563	681,684,1052	0.3124	Not possible
107	CPATCC_0001250	8	309956	312860,312863,312866,313211	2905,2908,2911,3256	0.316	Not possible
108	CPATCC_0001290	8	321855	325894,325907,325912,325930	4040,4053,4058,4076	0.343	Possible
109	CPATCC_0001350	8	346664	350618	3955.43	0.3147	Not possible
110	CPATCC_0001650	8	425416	425661,425664,425697,425727,425730	246,249,282,312,315	0.2869	Possible
111	CPATCC_0001870	8	473649	476642	2994.33	0.3442	Not possible
112	CPATCC_0002030	8	509152	509702,509891,510119	551,740,968	0.3043	Not possible
113	CPATCC_0002900	8	721484	725243	3759.38	0.3413	Not possible
114	CPATCC_0002920	8	727471	734275	6804.72	0.3498	Possible
115	CPATCC_0002930	8	740174	740708,740711,740714,740744	535,538,541,571	0.3396	Possible
116	CPATCC_0003190	8	783648	784059,784312,784482	412,665,835	0.336	Possible
117	CPATCC_0003280	8	806670	806808,807051,807302	139,382,633	0.3485	Not possible
118	CPATCC_0004210	8	983026	984900,985058,985148,985343,985361	1875,2033,2123,2318,2336	0.3281	Not possible
119	CPATCC_0004240	8	996428	996558,996673,996858	131,246,431	0.3432	Not possible

## Sheet: Table S3
Supplementary Table S3. List of the 18 markers selected for experimental validation.
Gene name	Chromosome	Gene start position	Position of the SNPs in the gene	Position of the SNPs in the amplification product	Simpson Index	Forward primer	Reverse primer	PCR product length (bp)
CPATCC-003570	1	103982	104138,104278,104475	157,297,494	0.3355	TTCGGAGTTTGAGTAGCCAGTAAT	CCTTGTCCCAAGACAAGAGAGTTA	489
CPATCC-0035880	1	123034	123448,123454,123457,123460,123463,123466	415,421,424,427,430,433	0.3408	TTTCTTTCTCCTAGACCTGCTTCA	CAATTTCTTCAGTTGTTGCCGTTG	535
CPATCC-0039030	1	790331	791870,792105,792124,792259,792302,792307,792331	1540,1775,1794,1929,1972,1977,2001	0.2917	ACTGTCAGCATGGAAAATGAATGC	CTGGCTCGCTATTAAGGAAGATGA	469
CPATCC-0028230	2	467600	468821,468960,468963,468972,468988,468994	1222,1361,1364,1373,1389,1395	0.3466	TCTAGAAGCCCGAAGACTATACCT	CCTCCAGGCATTCCATGTCC	449
CPATCC-0029910	2	774752	775670,776045,776090	919,1294,1339	0.3209	TCACAGTTTCAACAAGTTCTCGTG	TTCAAACTCCACACGGTTTTTCTC	576
CPATCC-0031960	3	299673	299810,299862,300086,300303	138,190,414,631	0.3423	GGTAGAGTTAGGGCTTAAATGAGG	TGGATTACTCCAGAACAGGAAAAG	595
CPATCC-0035350	3	1092886	1093215,1093317,1093547,1093620	330,432,662,735	0.3404	TCATGATTGGCCAAATGGGATAGA	CCATAGAGGCCATTCGTAGTGATT	493
CPATCC-0018920	4	460821	461024,461042,461188,461226,461227,461298	204,222,368,406,407,478	0.3419	GCTGATTGACTGGAATGCTTCTTT	AAAATCTCAGTTTGTACCCAGGGA	442
CPATCC-0021750	4	1099352	1101605,1101606,1101618,1101630,1101716,1101720,1101907	2254,2255,2267,2279,2365,2369,2556	0.2915	ATTGGAACTGAAACTTCAACACCC	TGTAATCTGGCCGTTTCCAAAAAG	509
CPATCC-0024650	5	644924	645089,645279,645284	166,356,361	0.34	AACAAGAGCAACTTTCCATCTCAC	GTCTGTATTACGGCCTAAAATGGC	536
CPATCC-0011480	6	692	1088,1207,1242,1348,1394,1411,1429	397,516,551,657,703,720,738	0.3298	TAATACAGGGCCACTTCTCCTAGT	TTCCACCTAGAATTGGGATTGAAG	568
CPATCC-0011530	6	14208	14243,14578,14654,14665,14715	36,371,447,458,508	0.3311	ATCCTGTTTGTTACCGCTGATTTG	ATCAAAGACAGAAGCCACAAGAAC	568
CPATCC-0012400	6	237331	238583,238787,238884,238917	1253,1457,1554,1587	0.3196	AGATTACCTACACGTCCTTATGGC	GATTCCAACCTTTCTGCTTTCTCC	512
CPATCC-007000	7	313585	315843,316039,316083,316320	2259,2455,2499,2736	0.3317	TACTTGACTACAACTGGAAGCTCT	AGCTAGGAAACTCTTTGAGCCAAT	568
CPATCC-0010930	7	1125392	1129671,1129703,1129922,1130111,1130158	4280,4312,4531,4720,4767	0.3442	GGTCCTGAGCTATTTATATCACCA	TGAGATTGGAGGAGTTCTTCAG	600
CPATCC-001010	8	254230	260181,260258,260276,260314	5952,6029,6047,6085	0.3396	GCCATAACTAGAGCAATCCCAGTA	CCAGACCTAAGAGATATTGGAGGC	560
CPATCC-001650	8	425416	425661,425664,425697,425727,425730	246,249,282,312,315	0.2869	AAGAAAGCAGATAAAGACGAAGCG	CAATAACTCCCACTCCTCCTTTCA	439
CPATCC-002930	8	740174	740708,740711,740714,740744	535,538,541,571	0.3396	GTAATTTTTGGGGAAAGCAACAGC	TGCAGAACATGGATGATAGGGAAT	564

## Sheet: Table S4
Supplementary Table S4. MLSTs found among 135 samples with WGS data at 18 markers. Isolates sharing identical MLSTs are highlighted with colours
				Chromosome 1			Chromosome 2		Chromosome 3		Chromosome 4		Chromosome 5	Chromosome 6			Chromosome 7		Chromosome 8
Isolate	Country	Host	Outbreak samples	CPATCC-003570	CPATCC-0035880	CPATCC-0039030	CPATCC-0028230	CPATCC-0029910	CPATCC-0031960	CPATCC-0035350	CPATCC-0018920	CPATCC-0021750	CPATCC-0024650	CPATCC-0011480	CPATCC-0011530	CPATCC-0012400	CPATCC-007000	CPATCC-0010930	CPATCC-001010	CPATCC-001650	CPATCC-002930	Multi-allelic code	MLST number
UKP90	United Kingdom	Human	Outbreak 3	1	1	1	1	1	1	1	1	1	1	1	1	1	1	1	1	1	1	111111111111111111	1
UKP120	United Kingdom	Human	Outbreak 3	1	1	1	1	1	1	1	1	1	1	1	1	1	1	1	1	4	1	111111111111111141	2
UKP133	United Kingdom	Human		1	1	1	1	1	1	1	4	1	1	1	1	1	1	1	1	3	2	111111141111111132	3
UKP2	United Kingdom	Human	Outbreak 2	1	1	1	1	1	1	1	4	1	1	1	1	1	1	1	1	4	2	111111141111111142	4
UKP130	United Kingdom	Cattle		1	1	1	1	1	1	1	4	1	1	1	1	1	1	1	1	4	3	111111141111111143	5
UKP3	United Kingdom	Human		1	1	1	1	1	1	1	4	1	1	1	1	1	1	1	1	4	3	111111141111111143	5
IT-C390	Italy	Sheep		1	1	1	1	1	1	1	4	2	1	1	1	3	2	1	1	5	3	111111142111321153	6
DK6	Denmark	Cattle		1	1	1	1	1	1	1	4	2	4	1	1	1	1	1	1	4	3	111111142411111143	7
UKP131	United Kingdom	Cattle		1	1	1	1	1	1	1	4	4	1	1	1	1	1	1	1	4	3	111111144111111143	8
UKP102	United Kingdom	Human	Outbreak 1	1	1	1	1	1	4	1	4	1	1	1	1	3	1	1	1	3	2	111114141111311132	9
UKP118	United Kingdom	Human	Outbreak 1	1	1	1	1	1	4	1	4	1	1	1	1	3	1	1	1	4	2	111114141111311142	10
UKP103	United Kingdom	Human	Outbreak 1	1	1	1	1	1	4	1	4	1	1	1	1	3	1	1	1	5	2	111114141111311152	11
IT-L3	Italy	Sheep		1	1	1	3	3	3	2	6	1	1	4	2	4	4	4	1	9	3	111333261142444193	12
UKP121	United Kingdom	Human	Outbreak 3	1	1	1	6	1	1	1	1	2	1	1	1	1	1	1	1	5	1	111611112111111151	13
UKP134	United Kingdom	Human		1	1	5	1	1	1	1	4	4	1	1	1	1	1	1	1	3	2	115111144111111132	14
IT-C14	Italy	Cattle		1	2	1	1	1	1	1	4	1	1	1	1	1	1	1	1	4	3	121111141111111143	15
IT-C9	Italy	Cattle		1	2	1	1	1	1	1	4	1	1	1	1	1	1	1	1	4	3	121111141111111143	15
DK1	Denmark	Cattle		1	2	1	1	1	1	1	4	1	4	1	1	1	1	1	1	4	3	121111141411111143	16
DK5	Denmark	Cattle		1	2	1	1	1	1	1	4	1	4	1	1	1	1	1	1	4	3	121111141411111143	16
DK4	Denmark	Cattle		1	2	1	1	1	1	1	4	2	4	1	1	1	1	1	1	4	3	121111142411111143	17
IT-C394	Italy	Sheep		1	2	1	4	3	2	2	6	1	3	3	2	4	5	4	1	7	3	121432261332454173	18
IT-C395	Italy	Goat		1	2	1	4	4	3	2	6	2	3	4	2	4	2	4	1	2	4	121443262342424124	19
IT-C392	Italy	Sheep		1	2	2	4	3	3	6	2	1	3	3	2	2	2	1	1	2	3	122433621332221123	20
Spain 1	Spain	Human		1	2	4	1	1	2	1	1	6	1	1	1	1	1	1	1	5	2	124112116111111152	21
DK7	Denmark	Cattle		1	4	1	1	1	1	1	1	1	4	1	1	1	1	1	1	4	3	141111111411111143	22
DK2	Denmark	Cattle		1	4	1	1	1	1	1	1	9	4	1	1	1	1	1	1	4	3	141111119411111143	23
Prt1	Portugal	Cattle		2	1	1	1	1	1	1	1	1	1	1	1	1	1	1	1	4	3	211111111111111143	24
IT-C10	Italy	Cattle		2	1	1	1	1	1	1	1	1	1	1	1	2	1	1	1	4	2	211111111111211142	25
UKP104	United Kingdom	Human	Outbreak 4	2	1	1	1	1	1	1	1	4	1	1	1	1	2	1	1	3	2	211111114111121132	26
UKP122	United Kingdom	Human	Outbreak 4	2	1	1	1	1	1	1	1	4	1	2	1	1	2	1	1	1	2	211111114121121112	27
UKP125	United Kingdom	Human		2	1	1	1	1	1	1	4	1	1	1	1	1	1	1	1	1	2	211111141111111112	28
SI-H5	Slovenia	Human		2	1	1	1	1	1	1	4	11	1	1	1	1	1	1	1	4	2	2111111411111111142	29
Hun7	Hungary	Cattle		2	1	1	1	1	1	1	4	1	1	1	1	1	1	1	1	2	3	211111141111111123	30
IT-L1	Italy	Sheep		2	1	1	1	1	1	1	4	1	1	1	1	1	1	1	1	4	2	211111141111111142	31
IT-C393	Italy	Cattle		2	1	1	1	1	1	1	4	1	1	1	1	1	1	1	1	4	3	211111141111111143	32
IT-Venezia	Italy	Cattle		2	1	1	1	1	1	1	4	1	1	1	1	1	1	1	3	4	3	211111141111111343	33
Ger-24	Germany	Cattle		2	1	1	1	1	1	1	4	1	1	1	1	2	1	1	1	5	2	211111141111211152	34
Ger-16	Germany	Cattle		2	1	1	1	1	1	1	4	1	1	1	1	2	1	1	4	4	3	211111141111211443	35
UKP7	United Kingdom	Human		2	1	1	1	1	1	1	4	1	1	1	1	3	1	1	1	4	3	211111141111311143	36
Ger-17	Germany	Cattle		2	1	1	1	1	1	1	4	1	1	1	1	6	1	1	1	2	3	211111141111611123	37
Fra5	France	Sheep		2	1	1	1	1	1	1	4	2	1	11	1	1	1	1	1	4	3	2111111421111111143	38
IT-C320	Italy	Goat		2	1	1	1	1	1	1	4	2	1	1	1	1	1	1	1	2	2	211111142111111122	39
Ger-23	Germany	Cattle		2	1	1	1	1	1	1	4	2	1	1	1	1	1	1	1	2	2	211111142111111122	39
Ger-30	Germany	Cattle		2	1	1	1	1	1	1	4	2	1	1	1	1	1	1	1	2	2	211111142111111122	39
Hun1	Hungary	Cattle		2	1	1	1	1	1	1	4	2	1	1	1	1	1	1	1	2	3	211111142111111123	40
Hun2	Hungary	Cattle		2	1	1	1	1	1	1	4	2	1	1	1	1	1	1	1	2	3	211111142111111123	40
Hun3	Hungary	Cattle		2	1	1	1	1	1	1	4	2	1	1	1	1	1	1	1	2	3	211111142111111123	40
Hun9	Hungary	Cattle		2	1	1	1	1	1	1	4	2	1	1	1	1	1	1	1	2	3	211111142111111123	40
Ger-28	Germany	Cattle		2	1	1	1	1	1	1	4	2	1	1	1	1	1	1	1	2	7	211111142111111127	41
Ger-20	Germany	Cattle		2	1	1	1	1	1	1	4	2	1	1	1	1	1	1	1	4	3	211111142111111143	42
Ger-22	Germany	Cattle		2	1	1	1	1	1	1	4	2	1	1	1	1	1	1	1	4	3	211111142111111143	42
Ger-21	Germany	Cattle		2	1	1	1	1	1	1	4	2	1	1	1	2	1	1	1	2	3	211111142111211123	43
Ger-26	Germany	Cattle		2	1	1	1	1	1	1	4	6	1	1	1	6	1	1	1	3	2	211111146111611132	44
Ger-25	Germany	Cattle		2	1	1	1	1	1	1	4	9	1	1	1	2	1	1	1	4	7	211111149111211147	45
IT-C385	Italy	Goat		2	1	1	1	1	1	7	4	1	1	1	1	3	1	1	1	2	4	211111741111311124	46
IT-C386	Italy	Goat		2	1	1	1	1	1	7	4	1	4	1	1	3	1	1	1	2	4	211111741411311124	47
IT-C388	Italy	Sheep		2	1	1	1	1	1	7	4	2	4	1	1	3	1	1	1	2	4	211111742411311124	48
IT-C389	Italy	Sheep		2	1	1	1	1	1	7	4	2	4	1	1	3	1	1	1	2	4	211111742411311124	48
Swe1	Sweden	Cattle		2	1	1	1	1	2	1	4	6	1	1	1	1	2	1	1	2	3	211112146111121123	49
Swe2	Sweden	Cattle		2	1	1	1	1	2	1	4	6	1	1	1	1	2	1	1	2	3	211112146111121123	49
Swe3	Sweden	Cattle		2	1	1	1	1	2	1	4	6	1	2	1	1	2	1	1	2	3	211112146121121123	50
SI-H1	Slovenia	Human		2	1	1	1	2	2	1	4	1	1	1	1	1	1	1	1	4	2	211122141111111142	51
SI-H9	Slovenia	Human		2	1	1	1	2	2	1	4	1	1	1	1	1	1	1	1	5	2	211122141111111152	52
UKP94	United Kingdom	Human		2	1	1	2	1	1	1	1	1	1	1	1	1	1	1	1	1	2	211211111111111112	53
Ger-15	Germany	Cattle		2	1	2	1	1	1	1	4	2	1	1	1	1	1	1	1	2	3	212111142111111123	54
Hun8	Hungary	Cattle		2	1	2	1	1	1	5	5	7	1	5	3	1	4	1	1	2	2	212111557153141122	55
UKP107	United Kingdom	Human	Outbreak 6 mix	2	1	2	1	3	5	3	2	1	1	3	3	2	4	1	1	2	4	212135321133241124	56
IT-C8	Italy	Cattle		2	1	2	3	1	2	2	2	1	1	4	2	2	4	1	1	2	3	212312221142241123	57
Fra2	France	Cattle		2	1	2	3	2	2	2	2	11	1	3	3	2	4	1	1	2	3	2123222211133241123	58
IT-Torino	Italy	Cattle		2	1	2	3	2	2	2	2	1	1	2	2	2	4	1	1	6	3	212322221122241163	59
Nor4	Norway	Cattle		2	1	2	3	2	2	8	2	3	1	4	2	2	4	1	1	2	3	212322823142241123	60
Nor3	Norway	Cattle		2	1	2	3	3	2	2	2	5	1	4	2	2	4	1	1	2	3	212332225142241123	61
Nor1	Norway	Cattle		2	1	2	3	3	2	2	2	6	1	4	2	2	2	1	1	2	3	212332226142221123	62
Nor2	Norway	Cattle		2	1	2	3	3	2	3	2	11	2	4	4	2	2	1	1	8	3	2123323211244221183	63
Pol2	Poland	Cattle		2	1	2	3	4	3	2	2	1	1	4	3	4	4	4	1	7	3	212343221143444173	64
Pol1	Poland	Cattle		2	1	2	3	4	3	2	2	2	1	9	3	4	4	4	1	7	3	212343222193444173	65
Fra4	France	Sheep		2	2	1	1	1	1	1	4	1	1	10	1	1	1	1	1	4	3	2211111411101111143	66
IT-C7	Italy	Cattle		2	2	1	1	1	1	1	4	1	1	1	1	1	1	1	1	4	2	221111141111111142	67
Fra7	France	Goat		2	2	1	1	1	1	1	4	1	1	1	1	1	1	1	1	4	3	221111141111111143	68
Ger-27	Germany	Cattle		2	2	1	1	1	1	1	4	1	1	1	1	2	1	1	1	2	2	221111141111211122	69
IT-C13	Italy	Cattle		2	2	1	1	1	1	1	4	1	1	1	1	2	1	1	1	4	3	221111141111211143	70
Fin10	Finland	Cattle		2	2	1	1	1	1	1	4	1	1	1	1	3	1	1	1	4	3	221111141111311143	71
Fin23	Finland	Cattle		2	2	1	1	1	1	1	4	1	1	1	1	3	1	1	1	4	3	221111141111311143	71
Fin24	Finland	Human		2	2	1	1	1	1	1	4	1	1	1	1	3	1	1	1	4	3	221111141111311143	71
Fin6	Finland	Cattle		2	2	1	1	1	1	1	4	1	1	1	1	3	1	1	1	4	3	221111141111311143	71
Fin15	Finland	Cattle		2	2	1	1	1	1	1	4	1	1	1	1	3	1	1	1	5	3	221111141111311153	72
Fin4	Finland	Cattle		2	2	1	1	1	1	1	4	2	1	1	1	3	1	1	1	1	3	221111142111311113	73
Fin11	Finland	Cattle		2	2	1	1	1	1	1	4	2	1	1	1	3	1	1	1	4	3	221111142111311143	74
Fin16	Finland	Cattle		2	2	1	1	1	1	1	4	2	1	1	1	3	1	1	1	4	4	221111142111311144	75
Fra6	France	Goat		2	2	1	1	1	1	1	4	2	1	2	1	1	1	1	1	4	3	221111142121111143	76
Ger-13	Germany	Cattle		2	2	1	1	1	1	1	4	6	1	4	3	2	1	1	1	2	3	221111146143211123	77
Fin17	Finland	Cattle		2	2	1	1	1	1	1	4	9	1	1	1	3	1	1	1	4	3	221111149111311143	78
Fin22	Finland	Human		2	2	1	1	1	1	1	4	9	1	1	1	3	1	1	1	4	3	221111149111311143	78
Fin12	Finland	Human		2	2	1	1	1	2	1	4	1	1	1	1	3	1	1	1	4	3	221112141111311143	79
Fin2	Finland	Human		2	2	1	1	1	2	1	4	1	1	1	1	3	1	1	1	4	3	221112141111311143	79
Fin1	Finland	Human		2	2	1	1	1	2	1	4	1	1	1	1	3	1	1	1	4	4	221112141111311144	80
Fin8	Finland	Human		2	2	1	1	1	2	1	4	1	1	1	1	3	1	1	1	5	3	221112141111311153	81
Fin5	Finland	Cattle		2	2	1	1	1	2	1	4	2	1	1	1	3	1	1	1	4	3	221112142111311143	82
Fin13	Finland	Cattle		2	2	1	1	1	2	1	4	9	1	1	1	3	1	1	1	4	4	221112149111311144	83
IT-C366	Italy	Goat		2	2	1	3	3	3	2	2	1	2	2	2	4	4	4	2	7	3	221333221222444273	84
Ger-31	Germany	Cattle		2	2	2	1	3	1	1	4	11	1	1	1	5	1	1	1	4	3	2221311411111511143	85
Hun6	Hungary	Cattle		2	2	2	3	1	2	2	5	6	1	4	3	2	4	1	1	2	3	222312256143241123	86
Hun5	Hungary	Cattle		2	2	2	3	1	2	4	4	6	1	4	3	1	4	1	1	2	3	222312446143141123	87
SweH2	Sweden	Human		2	2	2	3	2	2	2	2	7	1	6	3	2	4	1	1	2	3	222322227163241123	88
Ger-29	Germany	Cattle		2	2	2	3	3	2	3	2	11	1	4	3	2	4	1	3	2	3	2223323211143241323	89
DK-C6	Denmark	Cattle		2	2	2	7	1	2	2	2	1	4	2	3	2	2	1	1	2	3	222712221423221123	90
Fra3	France	Sheep		2	2	6	1	1	1	1	4	1	1	1	1	1	1	1	1	3	3	226111141111111133	91
UKP97	United Kingdom	Human		2	3	3	4	3	3	1	3	3	1	2	3	2	3	2	2	3	3	233433133123232233	92
IT-L4	Italy	Sheep		2	4	1	3	3	3	6	2	1	2	12	2	2	4	1	1	2	3	2413336212122241123	93
UKP106	United Kingdom	Human	Outbreak 6 mix	2	4	1	5	2	2	2	2	5	2	1	3	2	4	1	1	2	3	241522225213241123	94
Hun11	Hungary	Cattle		2	4	2	1	1	1	1	4	6	1	1	1	1	1	1	1	2	3	242111146111111123	95
Hun12	Hungary	Cattle		2	4	2	3	1	2	2	2	1	1	4	3	2	4	1	1	2	3	242312221143241123	96
Hun4	Hungary	Cattle		2	4	2	3	1	2	2	2	6	1	3	3	2	4	1	1	2	3	242312226133241123	97
SI-H4	Slovenia	Human		2	4	2	4	2	2	2	2	8	4	3	2	2	4	1	1	2	3	242422228432241123	98
IT-C391	Italy	Cattle		2	5	1	1	1	1	1	4	1	1	1	1	1	1	1	1	4	2	251111141111111142	99
Fra1	France	Cattle		2	6	1	1	1	1	10	4	1	1	1	1	3	1	1	1	4	3	2611111041111311143	100
IT-C12	Italy	Cattle		3	1	1	1	1	1	1	4	1	1	1	1	2	1	1	1	4	3	311111141111211143	101
SweH4	Sweden	Human		3	2	1	3	3	2	2	2	1	1	7	4	2	4	1	3	2	3	321332221174241323	102
SI-H2	Slovenia	Human		3	2	1	4	1	2	2	2	11	1	2	2	3	2	1	7	2	6	3214122211122321726	103
SI-H7	Slovenia	Human		3	2	1	4	1	2	9	2	1	1	8	2	3	2	1	1	2	3	321412921182321123	104
UKP124	United Kingdom	Human	Outbreak 5	3	2	2	1	2	2	2	2	2	1	4	2	2	2	1	1	2	3	322122222142221123	105
UKP95	United Kingdom	Human	Outbreak 5	3	2	2	3	2	2	2	2	2	1	2	2	2	2	1	1	2	3	322322222122221123	106
UKP8	United Kingdom	Human		3	2	2	3	3	2	8	2	6	1	4	4	2	4	1	1	2	3	322332826144241123	107
IT-C6	Italy	Cattle		3	6	1	1	1	1	1	4	10	1	1	1	3	1	1	1	4	3	3611111410111311143	108
UKP98	United Kingdom	Human		4	1	4	1	1	2	1	7	2	1	2	3	3	3	3	1	3	3	414112172123333133	109
UKP5	United Kingdom	Human	Outbreak 7	4	2	1	1	1	1	1	4	1	1	1	1	1	1	1	1	4	2	421111141111111142	110
UKP6	United Kingdom	Human	Outbreak 7	4	2	1	1	1	1	1	4	1	1	1	1	1	1	1	1	4	2	421111141111111142	110
UKP4	United Kingdom	Human	Outbreak 7	4	2	1	1	1	1	1	4	1	1	1	1	1	1	1	1	4	3	421111141111111143	111
Fin3	Finland	Human		4	3	2	4	1	2	2	2	12	1	2	3	2	3	1	5	3	3	4324122212123231533	112
UKP128	United Kingdom	Human		4	3	3	4	1	3	1	3	1	1	2	3	2	3	2	3	3	5	433413131123232335	113
UKP127	United Kingdom	Human		4	3	3	4	1	3	1	8	3	1	2	3	2	3	2	3	2	3	433413183123232323	114
IT-L5	Italy	Sheep		4	3	4	4	4	3	1	2	1	4	2	3	7	5	4	2	7	8	434443121423754278	115
DK3	Denmark	Cattle		5	2	5	3	1	1	1	1	1	1	1	1	1	1	1	1	4	3	525311111111111143	116
DK8	Denmark	Cattle		5	2	5	3	1	1	1	1	1	5	1	1	1	1	1	1	4	3	525311111511111143	117
IT-L2	Italy	Sheep		6	1	1	3	4	3	6	2	1	3	4	2	4	4	4	1	2	3	611343621342444123	118

## Sheet: Table S5
Supplementary Table S5. List of the 440 samples used for this study, with information on the alleles found at each of the 8 markers. Samples are sorted by MLST, from the commonest to singletons. Samples with incomplete genotyping data are listed at the bottom. Colours are used to highlight identical MLSTs.
SampleID	Country	Region/Province/Farm	Host	GP60 subtype	Outbreak samples	MLG1-39030	MLG2-28230	MLG3-31960	MLG4-21750	MLG5-24650	MLG6-12400	MLG7-7000	MLG8-1010	MLST type
FR-C16	France		Cattle	IIaA17G2R1		1	1	1	2	1	1	1	1	1
FR-G18	France		Goat	IIaA15G2R1		1	1	1	2	1	1	1	1	1
FR-G19	France		Goat	IIaA15G2R1		1	1	1	2	1	1	1	1	1
FR-G20	France		Goat	IIaA15G2R1		1	1	1	2	1	1	1	1	1
FR-L24	France		Sheep	IIaA15G2R1		1	1	1	2	1	1	1	1	1
FR-L26	France		Sheep	IIaA15G2R1		1	1	1	2	1	1	1	1	1
FR-L27	France		Sheep	IIaA16G3R1		1	1	1	2	1	1	1	1	1
FR-L5	France	Department 81	Sheep	IIaA16G3R1		1	1	1	2	1	1	1	1	1
FR-G6	France	Department 81	Goat	IIaA15G2R1		1	1	1	2	1	1	1	1	1
DE-C20	Germany	Kreis Ebersberg	Cattle	IIaA15G2R1		1	1	1	2	1	1	1	1	1
DE-C22	Germany	Kreis Biberach	Cattle	IIaA15G2R1		1	1	1	2	1	1	1	1	1
DE-C23	Germany	KreisTuttlingen	Cattle	IIaA15G2R1		1	1	1	2	1	1	1	1	1
DE-C28	Germany	Kreis Biberach	Cattle	IIaA15G2R1		1	1	1	2	1	1	1	1	1
DE-C30	Germany	Kreis Biberach	Cattle	IIaA15G2R1		1	1	1	2	1	1	1	1	1
DE-H37	Germany		Human	IIaA15G2R1		1	1	1	2	1	1	1	1	1
DE-H55	Germany		Human	IIaA15G2R1		1	1	1	2	1	1	1	1	1
DE-H65	Germany		Human	IIaA15G2R1		1	1	1	2	1	1	1	1	1
HU-C1	Hungary		Cattle	IIaA16G3R1		1	1	1	2	1	1	1	1	1
HU-C2	Hungary		Cattle	IIaA16G3R1		1	1	1	2	1	1	1	1	1
HU-C3	Hungary		Cattle	IIaA16G3R1		1	1	1	2	1	1	1	1	1
HU-C9	Hungary		Cattle	IIaA16G3R1		1	1	1	2	1	1	1	1	1
IT-G320	Italy	Bagno di Romagna	Goat	IIaA15G2R1		1	1	1	2	1	1	1	1	1
NL-H23	Netherlands		Human	IIaA15G2R1		1	1	1	2	1	1	1	1	1
NL-H3	Netherlands		Human	IIaA15G2R1		1	1	1	2	1	1	1	1	1
PL-C5	Poland	Kuyavian-Pomeranian province	Cattle			1	1	1	2	1	1	1	1	1
PT-C11	Portugal	Lisbon	Cattle			1	1	1	2	1	1	1	1	1
PT-C2	Portugal		Cattle			1	1	1	2	1	1	1	1	1
PT-C3	Portugal		Cattle			1	1	1	2	1	1	1	1	1
PT-C5	Portugal		Cattle			1	1	1	2	1	1	1	1	1
PT-C8	Portugal	Lisbon	Cattle			1	1	1	2	1	1	1	1	1
PT-C9	Portugal	Lisbon	Cattle			1	1	1	2	1	1	1	1	1
FR-C13	France		Cattle	IIaA15G2R1		1	1	1	1	1	1	1	1	2
FR-L28	France		Sheep	IIaA15G2R1		1	1	1	1	1	1	1	1	2
FR-L4	France	Department 81	Sheep	IIaA16G3R1		1	1	1	1	1	1	1	1	2
FR-G7	France	Department 81	Goat	IIaA15G2R1		1	1	1	1	1	1	1	1	2
HU-C7	Hungary		Cattle	IIaA16G3R1		1	1	1	1	1	1	1	1	2
IT-C14	Italy	Trevi (PG)	Cattle	IIaA17G1R1		1	1	1	1	1	1	1	1	2
IT-C391	Italy	Vibo Valenzia	Cattle	IIaA19G2R1		1	1	1	1	1	1	1	1	2
IT-C393	Italy	Vibo Valenzia	Cattle	IIaA16G3R1		1	1	1	1	1	1	1	1	2
IT-C7	Italy	Carpenedolo (BS)	Cattle	IIaA18G2R1		1	1	1	1	1	1	1	1	2
IT-C9	Italy	Montefalco (PG)	Cattle	IIaA17G1R1		1	1	1	1	1	1	1	1	2
IT-L1	Italy	Capalbio (GR)	Sheep	IIaA15G2R1		1	1	1	1	1	1	1	1	2
NL-H14	Netherlands		Human	IIaA17G2R1		1	1	1	1	1	1	1	1	2
NL-H4	Netherlands		Human	IIaA16G2R1		1	1	1	1	1	1	1	1	2
PL-C6	Poland	Warmia-Masuria province	Cattle			1	1	1	1	1	1	1	1	2
PT-C1	Portugal		Cattle	IIaA15G2R1		1	1	1	1	1	1	1	1	2
UKP90	United Kingdom	Foreign Travel to Ireland	Human	IIaA18G3R1	Outbreak3	1	1	1	1	1	1	1	1	2
UKP120	United Kingdom	Foreign Travel to Ireland	Human	IIaA18G3R1	Outbreak3	1	1	1	1	1	1	1	1	2
UKP125	United Kingdom	Wales	Human	IIaA13G2R1		1	1	1	1	1	1	1	1	2
UKP130	United Kingdom	Scotland	Cattle	IIaA15R1		1	1	1	1	1	1	1	1	2
UKP133	United Kingdom	Wales	Human	IIaA15G2R1		1	1	1	1	1	1	1	1	2
UKP2	United Kingdom	North East England	Human	IIaA19G1R2		1	1	1	1	1	1	1	1	2
UKP3	United Kingdom	Wales	Human	IIaA18G2R1		1	1	1	1	1	1	1	1	2
UKP489	United Kingdom	Wales	Human	IIaA15G2R1		1	1	1	1	1	1	1	1	2
UKP491	United Kingdom	North West	Cattle	IIaA15G2R1		1	1	1	1	1	1	1	1	2
UKP494	United Kingdom	Wales	Cattle	IIaA17G1R1		1	1	1	1	1	1	1	1	2
UKP496	United Kingdom	Wales	Sheep	IIaA15G2R1		1	1	1	1	1	1	1	1	2
UKP4	United Kingdom	North East England	Human	IIaA15G2R1	Outbreak7	1	1	1	1	1	1	1	1	2
UKP5	United Kingdom	Yorkshire & Humber	Human	IIaA15G2R1	Outbreak7	1	1	1	1	1	1	1	1	2
UKP6	United Kingdom	Yorkshire & Humber	Human	IIaA15G2R1	Outbreak7	1	1	1	1	1	1	1	1	2
SE-H19-07540	Sweden		Human	IIaA17G1R1		2	4	2	11	1	2	2	1	3
SE-H19-17883	Sweden		Human	IIdA22G1c	yes	2	4	2	11	1	2	2	1	3
SE-CJW1608	Sweden	Farm13	Cattle	IIaA16R1		2	4	2	11	1	2	2	1	3
SE-CJW175	Sweden	Farm25	Cattle	IIaA16G1R1		2	4	2	11	1	2	2	1	3
SE-CJW181	Sweden	Farm25	Cattle	IIaA16G1R1		2	4	2	11	1	2	2	1	3
SE-CJW2094	Sweden	Farm22	Cattle	IIaA16G1R1		2	4	2	11	1	2	2	1	3
SE-CJW2498	Sweden	Farm10	Cattle	IIaA18G1R1		2	4	2	11	1	2	2	1	3
SE-CJW2500	Sweden	Farm10	Cattle	IIdA20G1		2	4	2	11	1	2	2	1	3
SE-CJW2502	Sweden	Farm10	Cattle	IIdA20G1		2	4	2	11	1	2	2	1	3
SE-CJW2699	Sweden	Farm6	Cattle	IIaA18G1R1		2	4	2	11	1	2	2	1	3
SE-CJW2700	Sweden	Farm6	Cattle	IIaA18G1R1		2	4	2	11	1	2	2	1	3
SE-CJW2997	Sweden	Farm8	Cattle	IIaA16G1R1		2	4	2	11	1	2	2	1	3
SE-CJW3828	Sweden	Farm9	Cattle	IIaA16G1R1		2	4	2	11	1	2	2	1	3
SE-CJW3918	Sweden	Farm8	Cattle	IIaA16G1R1		2	4	2	11	1	2	2	1	3
SE-CJW487	Sweden	Farm6	Cattle	IIaA18G1R1		2	4	2	11	1	2	2	1	3
SE-CJW54	Sweden	Farm22	Cattle	IIaA16G1R1		2	4	2	11	1	2	2	1	3
SE-CJW7875	Sweden	Farm9	Cattle	IIaA16G1R1		2	4	2	11	1	2	2	1	3
SE-CJW7877	Sweden	Farm9	Cattle	IIaA16G1R1		2	4	2	11	1	2	2	1	3
SE-CJW9788	Sweden	Farm28	Cattle	IIaA16G1R1		2	4	2	11	1	2	2	1	3
SE-CJW9797	Sweden	Farm28	Cattle	IIaA17G1R1		2	4	2	11	1	2	2	1	3
SE-CMIK1645	Sweden	Farm39	Cattle	IIaA17G1R1		2	4	2	11	1	2	2	1	3
SE-CMIK6834	Sweden	Farm41	Cattle	IIaA16G1R1		2	4	2	11	1	2	2	1	3
PL-C7	Poland	Dolnośląskie province	Cattle			2	4	2	2	1	2	4	1	4
SE-CJW1068	Sweden	Farm12	Cattle	IIdA25G1		2	4	2	2	1	2	4	1	4
SE-CJW1661	Sweden	Farm5	Cattle	IIdA27G1		2	4	2	2	1	2	4	1	4
SE-CJW1680	Sweden	Farm14	Cattle	IIdA20G1		2	4	2	2	1	2	4	1	4
SE-CJW196	Sweden	Farm15	Cattle	IIaA16G1R1		2	4	2	2	1	2	4	1	4
SE-CJW2295	Sweden	Farm17	Cattle	IIaA16G1R1		2	4	2	2	1	2	4	1	4
SE-CJW6828-6	Sweden	Farm15	Cattle	IIaA16G1R1		2	4	2	2	1	2	4	1	4
SE-CJW6833	Sweden	Farm15	Cattle	IIaA16G1R1		2	4	2	2	1	2	4	1	4
SE-CJW6837	Sweden	Farm2	Cattle	IIaA16G1R1		2	4	2	2	1	2	4	1	4
SE-CJW6838	Sweden	Farm2	Cattle	IIaA16G1R1		2	4	2	2	1	2	4	1	4
SE-CJW7846	Sweden	Farm3	Cattle	IIaA16G1R1		2	4	2	2	1	2	4	1	4
SE-CJW7847	Sweden	Farm3	Cattle	IIaA16G1R1		2	4	2	2	1	2	4	1	4
SE-CJW7898	Sweden	Farm3	Cattle	IIaA16G1R1		2	4	2	2	1	2	4	1	4
SE-CMIK4525	Sweden	Farm40	Cattle	IIaA16G1R1		2	4	2	2	1	2	4	1	4
SE-CMIK7880	Sweden	Farm43	Cattle	IIdA24G1		2	4	2	2	1	2	4	1	4
UKP509	United Kingdom	Yorkshire & Humber	Human	IIaA17G1R1	Outbreak6 - mixed	2	4	2	2	1	2	4	1	4
FI-C10	Finland		Cattle	IIaA15G2R1		1	1	1	1	1	3	1	1	5
FI-C15	Finland		Cattle	IIaA15G2R1		1	1	1	1	1	3	1	1	5
FI-C23	Finland		Cattle	IIaA13G2R1		1	1	1	1	1	3	1	1	5
FI-H24	Finland		Human	IIaA15G2R1		1	1	1	1	1	3	1	1	5
FI-C6	Finland		Cattle	IIaA15G2R1		1	1	1	1	1	3	1	1	5
FR-C1	France	Department 57	Cattle	IIaA17G3R1		1	1	1	1	1	3	1	1	5
IT-G385	Italy	Eboli	Goat	IIaA15G2R1		1	1	1	1	1	3	1	1	5
UKP176	United Kingdom	Yorkshire & Humber	Human	IIaA17G1R1	Outbreak6 - mixed	1	1	1	1	1	3	1	1	5
UKP483	United Kingdom	Yorkshire & Humber	Human	IIaA17G1R1	Outbreak6 - mixed	1	1	1	1	1	3	1	1	5
UKP493	United Kingdom	Wales	Sheep	IIaA15G2R1		1	1	1	1	1	3	1	1	5
UKP502	United Kingdom	Yorkshire & Humber	Human	IIaA17G1R1		1	1	1	1	1	3	1	1	5
UKP510	United Kingdom	Yorkshire & Humber	Human	IIaA17G1R1		1	1	1	1	1	3	1	1	5
UKP511	United Kingdom	Yorkshire & Humber	Human	IIaA17G1R1		1	1	1	1	1	3	1	1	5
UKP516	United Kingdom	Wales	Cattle	IIaA15G2R1		1	1	1	1	1	3	1	1	5
UKP7	United Kingdom	North West England	Human	IIaA17G1R1		1	1	1	1	1	3	1	1	5
SE-CJW1384	Sweden	Farm20	Cattle	IIaA19R1		1	4	2	11	3	2	1	1	6
SE-CJW1383	Sweden	Farm20	Cattle	IIaA16G1R1		1	4	2	11	3	2	4	1	6
SE-CJW2544	Sweden	Farm29	Cattle	IIdA20G1		1	4	2	11	3	2	4	1	6
SE-CJW2546	Sweden	Farm29	Cattle	IIaA18G1R1		1	4	2	11	3	2	4	1	6
SE-CJW6449	Sweden	Farm29	Cattle	IIaA18G1R1		1	4	2	11	3	2	4	1	6
SE-CJW6472	Sweden	Farm29	Cattle	IIaA18G1R1		1	4	2	11	3	2	4	1	6
SE-CJW8186	Sweden	Farm20	Cattle	IIaA18G1R1		1	4	2	11	3	2	4	1	6
SE-CJW8187	Sweden	Farm20	Cattle	IIaA18G1R1		1	4	2	11	3	2	4	1	6
FR-C14	France		Cattle	IIdA22G1		2	4	2	11	1	2	4	1	7
NL-H57	Netherlands		Human			2	4	2	11	1	2	4	1	7
NO-CVI10	Norway		Cattle			2	4	2	11	1	2	4	1	7
NO-CVI11	Norway		Cattle	IIdA26G1		2	4	2	11	1	2	4	1	7
SE-CJW1418	Sweden	Farm27	Cattle	IIaA17G1R1		2	4	2	11	1	2	4	1	7
SE-CJW767	Sweden	Farm25	Cattle	IIaA16G1R1		2	4	2	11	1	2	4	1	7
SE-CMIK1495	Sweden	Farm37	Cattle	IIaA14R1		2	4	2	11	1	2	4	1	7
CZ-C1	Czech Republic	South Moravia	Cattle	IIaA16G1R1		2	4	2	3	1	2	4	1	8
CZ-C2	Czech Republic	South Moravia	Cattle	IIaA16G1R1		2	4	2	3	1	2	4	1	8
CZ-C3	Czech Republic	South Moravia	Cattle	IIaA16G1R1		2	4	2	3	1	2	4	1	8
CZ-C4	Czech Republic	South Moravia	Cattle	IIaA16G1R1		2	4	2	3	1	2	4	1	8
CZ-C5	Czech Republic	South Moravia	Cattle	IIaA16G1R1		2	4	2	3	1	2	4	1	8
CZ-C6	Czech Republic	South Moravia	Cattle			2	4	2	3	1	2	4	1	8
SE-CJW2606	Sweden	Farm32	Cattle	IIaA18G1R1		2	4	2	3	1	2	4	1	8
DE-C24	Germany	Kreis Reutlingen	Cattle	IIaA15G2R1		1	1	1	1	1	2	1	1	9
DE-C27	Germany	Ortenaukreis	Cattle	IIaA15G2R1		1	1	1	1	1	2	1	1	9
DE-H54	Germany		Human	IIaA14G2R1		1	1	1	1	1	2	1	1	9
IT-C10	Italy	Maida (CZ)	Cattle	IIaA16G2R1		1	1	1	1	1	2	1	1	9
IT-C12	Italy	Putignano (BA)	Cattle	IIaA15G2R1		1	1	1	1	1	2	1	1	9
IT-C13	Italy	Penna San Giovanni (MC)	Cattle	IIaA15G2R1		1	1	1	1	1	2	1	1	9
SE-CJW7690	Sweden	Farm19	Cattle	IIaA15G2R1		1	1	1	2	1	2	1	1	10
DE-C21	Germany	Kreis Ravensburg	Cattle	IIaA17G2R1		1	1	1	2	1	2	1	1	10
DE-H20	Germany		Human	IIaA15G2R1		1	1	1	2	1	2	1	1	10
DE-H24	Germany		Human	IIaA15G2R1		1	1	1	2	1	2	1	1	10
DE-H4	Germany		Human	IIaA15G2R1		1	1	1	2	1	2	1	1	10
DE-H97	Germany		Human	IIaA15G2R1		1	1	1	2	1	2	1	1	10
SE-CJW2999	Sweden	Farm8	Cattle	IIaA16G1R1		2	4	2	11	1	2	2	1	11
SE-CJW4034	Sweden	Farm9	Cattle	IIaA16G1R1		2	4	2	11	1	2	2	1	11
SE-CJW4974	Sweden	Farm28	Cattle	IIaA18R1		2	4	2	11	1	2	2	1	11
SE-CJW7878	Sweden	Farm9	Cattle	IIaA16G1R1		2	4	2	11	1	2	2	1	11
SE-CJW8129	Sweden	Farm9	Cattle	IIaA16G1R1		2	4	2	11	1	2	2	1	11
SE-CJW8130	Sweden	Farm9	Cattle	IIaA16G1R1		2	4	2	11	1	2	2	1	11
DK-6271	Denmark	Zealand	Human	IIdA21G1		2	4	2	18	1	2	4	1	12
DK-6331	Denmark	Zealand	Human	IIdA21G1		2	4	2	18	1	2	4	1	12
DK-7514	Denmark	Zealand	Human	IIdA21G1		2	4	2	18	1	2	4	1	12
DK-7518	Denmark	Zealand	Human	IIdA21G1		2	4	2	18	1	2	4	1	12
SE-CJW1682	Sweden	Farm14	Cattle	IIdA20G1		2	4	2	18	1	2	4	1	12
DK-7495	Denmark	Zealand	Human	IIdA21G1		2	4	2	18	1	3	4	1	12
FI-C11	Finland		Cattle	IIaA15G2R1		1	1	1	2	1	3	1	1	13
FI-C16	Finland		Cattle	IIaA15G2R1		1	1	1	2	1	3	1	1	13
FI-H	Finland		Cattle	IIaA15G2R1		1	1	1	2	1	3	1	1	13
FR-L22	France		Sheep	IIaA15G2R1		1	1	1	2	1	3	1	1	13
UKP183	United Kingdom	Wales	Human	IIaA19G1R1		1	1	1	2	1	3	1	1	13
UKP118	United Kingdom	Wales	Human	IIaA15G2R1	Outbreak1	1	1	4	1	1	3	1	1	14
UKP102	United Kingdom	Wales	Human	IIaA15G2R1	Outbreak1	1	1	4	1	1	3	1	1	14
UKP103	United Kingdom	Wales	Human	IIaA15G2R1	Outbreak1	1	1	4	1	1	3	1	1	14
UKP486	United Kingdom	Wales	Human	IIaA15G2R1	Outbreak1	1	1	4	1	1	3	1	1	14
UKP487	United Kingdom	Wales	Human	IIaA15G2R1	Outbreak1	1	1	4	1	1	3	1	1	14
SE-CJW6829-4	Sweden	Farm15	Cattle	IIaA16G1R1		2	4	2	2	1	2	1	1	15
NO-CVI15	Norway		Cattle	IIaA16G1R1		2	4	2	2	1	2	2	1	15
PL-C3	Poland	Warmia-Masuria province	Cattle			2	4	2	2	1	2	2	1	15
SE-CJW8135	Sweden	Farm23	Cattle	IIaA16G1R1		2	4	2	2	1	2	2	1	15
UKP503	United Kingdom	East of England	Human	IIaA19G1R1	Outbreak5	2	4	2	2	1	2	2	1	15
SI-HSD-1264	Slovenia	Central Slovenia	Human	IIaA16G2R1		1	4	2	2	1	1	4	1	16
SI-HSD-1409	Slovenia	Central Slovenia	Human	IIaA13R1		1	4	2	2	1	1	4	1	16
SI-HSD-2691	Slovenia	Central Slovenia	Human	IIaA16G2R1		1	4	2	2	1	1	4	1	16
SI-HSD-865	Slovenia	Central Slovenia	Human	IIaA16G2R1		1	4	2	2	1	1	4	1	16
FR-C12	France		Cattle	IIdA22G1		1	4	2	2	1	2	4	1	17
SE-H19-15096	Sweden		Human	IIdA20G1e		1	4	2	2	1	2	4	1	17
SE-CMIK1262	Sweden	Farm46	Cattle	IIdA22G1		1	4	2	2	1	2	4	1	17
SE-CMIK1580	Sweden	Farm38	Cattle	IIaA20G1R1		1	4	2	2	1	2	4	1	17
FR-C8	France		Cattle	IIaA15G2R1		1	1	1	6	1	1	1	1	18
FR-C9	France		Cattle	IIaA15G2R1		1	1	1	6	1	1	1	1	18
FR-C10	France		Cattle	IIaA15G2R1		1	1	1	6	1	1	1	1	18
FR-C11	France		Cattle	IIaA15G2R1		1	1	1	6	1	1	1	1	18
FI-H1	Finland		Human	IIaA15G2R1		1	1	2	1	1	3	1	1	19
FI-H12	Finland		Human	IIaA15G2R1		1	1	2	1	1	3	1	1	19
FI-H2	Finland		Human	IIaA13G2R1		1	1	2	1	1	3	1	1	19
FI-H8	Finland		Human	IIaA15G2R1		1	1	2	1	1	3	1	1	19
SI-HP2-4031	Slovenia	Upper Carniola	Human	IIaA15G2R1		1	1	2	2	1	1	4	1	20
SI-HP2-3364	Slovenia	Upper Carniola	Human	IIaA15G2R1		1	1	2	2	1	1	4	1	20
SI-HSD-1407	Slovenia	Upper Carniola	Human	IIaA16G2R1		1	1	2	2	1	1	4	1	20
SI-HSD-1582	Slovenia	Savinja	Human	IIaA15G2R1		1	1	2	2	1	1	4	1	20
UKP513	United Kingdom	Wales	Cattle	IIaA17G1R1		1	1	1	1	1	1	2	1	21
UKP515	United Kingdom	Wales	Cattle	IIaA17G1R1		1	1	1	1	1	1	2	1	21
UKP517	United Kingdom	North West	Cattle	IIaA17G1R1		1	1	1	1	1	1	2	1	21
DK-C4	Denmark	Farm07	Cattle	IIaA16G3R1		1	1	1	2	4	1	1	1	22
DK-C6557	Denmark	Jutland	Cattle	IIaA16G3R1		1	1	1	2	4	1	1	1	22
DK-C6	Denmark	Farm07	Cattle	IIaA16G3R1		1	1	1	2	4	1	1	1	22
SE-C1	Sweden	Rosdala	Cattle	IIaA15G2R1		1	1	2	6	1	1	2	1	23
SE-C2	Sweden	Rosdala	Cattle	IIaA15G2R1		1	1	2	6	1	1	2	1	23
SE-C6	Sweden	Rosdala	Cattle	IIaA17G2R1		1	1	2	6	1	1	2	1	23
SE-CMIK5289	Sweden	Farm44	Cattle	IIaA14R1		1	4	7	11	1	2	4	3	24
SE-CMIK809	Sweden	Farm35	Cattle	IIaA14R1		1	4	7	11	1	2	4	3	24
SE-CMIK810	Sweden	Farm35	Cattle	IIaA14R1		1	4	7	11	1	2	4	3	24
DK-6479	Denmark	Funen	Human	IIdA25G1		2	4	2	3	1	3	2	1	25
DK-6481	Denmark	Funen	Human	IIdA25G1		2	4	2	3	1	3	2	1	25
DK-6491	Denmark	Funen	Human			2	4	2	3	1	3	2	1	25
SE-CJW1512	Sweden	Farm21	Cattle	IIaA16G1R1		2	4	2	6	1	2	2	1	26
SE-CJW153	Sweden	Farm23	Cattle	IIaA16G1R1		2	4	2	6	1	2	2	1	26
SE-CJW155	Sweden	Farm23	Cattle	IIaA16G1R1		2	4	2	6	1	2	2	1	26
SE-CJW2293	Sweden	Farm17	Cattle	IIaA16G1R1		2	4	2	6	1	2	4	1	27
SE-CJW4849	Sweden	Farm17	Cattle	IIaA16G1R1		2	4	2	6	1	2	4	1	27
SE-CJW6831-0	Sweden	Farm15	Cattle	IIaA16G1R1		2	4	2	6	1	2	4	1	27
PL-C10	Poland	Silesian province	Cattle			4	1	1	1	1	1	1	1	28
PL-C11	Poland	Silesian province	Cattle			4	1	1	1	1	1	1	1	28
PL-C12	Poland	Silesian province	Cattle			4	1	1	1	1	1	1	1	28
SE-H19-10330	Sweden		Human	IIaA15G2R1		1	1	1	2	1	1	2	1	29
UKP514	United Kingdom	Wales	Cattle	IIaA17G1R1		1	1	1	2	1	1	2	1	29
SI-HP2-398	Slovenia	Central Slovenia	Human	IIaA14R1		1	1	1	2	1	1	4	1	30
SI-HSD-1375	Slovenia	Carinthia	Human	IIaA15G2R1		1	1	1	2	1	1	4	1	30
IT-L388	Italy	Eboli	Sheep	IIaA15G2R1		1	1	1	2	4	3	1	1	31
IT-L389	Italy	Eboli	Sheep	IIaA15G2R1		1	1	1	2	4	3	1	1	31
UKP104	United Kingdom	East Midlands	Human	IIaA15G2R1	Outbreak4	1	1	1	4	1	1	2	1	32
UKP122	United Kingdom	East Midlands	Human	IIaA15G2R1	Outbreak4	1	1	1	4	1	1	2	1	32
FI-C17	Finland		Cattle	IIaA15G2R1		1	1	1	9	1	3	1	1	33
FI-H22	Finland		Human	IIaA13G2R1		1	1	1	9	1	3	1	1	33
SI-H1	Slovenia	Upper Carniola	Human	IIaA15G2R1		1	1	2	1	1	1	1	1	34
SI-H9	Slovenia	Gorizia	Human	IIaA15G2R1		1	1	2	1	1	1	1	1	34
SE-CJW3746	Sweden	Farm4	Cattle	IIaA20G1R1		1	4	2	3	1	2	4	1	35
SE-CJW7492	Sweden	Farm4	Cattle	IIaA18G1R1		1	4	2	3	1	2	4	1	35
DE-C15	Germany	Main-Tauber-Kreis	Cattle	IIaA15G2R1		2	1	1	2	1	1	1	1	36
NL-H24	Netherlands		Human	IIaA15G2R1		2	1	1	2	1	1	1	1	36
IT-C8	Italy	Boves (CN)	Cattle	IIdA23G1		2	3	2	1	1	2	4	1	37
IT-CTorino	Italy	Torino	Cattle	IIdA22G2		2	3	2	1	1	2	4	1	37
HU-C6	Hungary		Cattle	IIaA16G3R1		2	3	2	6	1	2	4	1	38
UKP8	United Kingdom	West Midlands	Human	IIdA22G1		2	3	2	6	1	2	4	1	38
SE-CJW68302	Sweden	Farm15	Cattle	IIaA16G1R1		2	4	2	2	1	2	1	1	39
SE-CJW7823	Sweden	Farm7	Cattle	IIdA24G1		2	4	2	2	1	2	1	1	39
SE-CJW6613	Sweden	Farm33	Cattle	IIaA16G1R1		2	4	2	2	1	2	4	1	40
SE-CJW7896	Sweden	Farm3	Cattle	IIaA16G1R1		2	4	2	2	1	2	4	1	40
NO-CVI12	Norway		Cattle	IIaA15G1R1		2	4	2	11	1	2	2	3	41
NO-CVI2	Norway		Cattle			2	4	2	11	1	2	2	3	41
DK-6325	Denmark	Funen	Human	IIdA26G1b		2	4	2	16	1	3	2	3	42
DK-6455	Denmark	Funen	Human	IIdA26G1b		2	4	2	16	1	3	2	3	42
SE-CJW118-2	Sweden	Farm26	Cattle	IIaA16G1R1		2	4	2	3	1	2	2	1	43
SE-CJW1190	Sweden	Farm26	Cattle	IIaA16G1R1		2	4	2	3	1	2	2	1	43
PL-C14	Poland	Silesian province	Cattle			4	1	1	2	1	1	1	1	44
PT-C10	Portugal	Lisbon	Cattle			4	1	1	2	1	1	1	1	44
DK-C4154	Denmark	Jutland	Cattle	IIaA15G2R1		5	4	1	13	1	1	1	1	45
DK-C4156	Denmark	Jutland	Cattle	IIaA15G2R1		5	4	1	13	1	1	1	1	45
DK-C1	Denmark	Farm07	Cattle	IIaA16G3R1		1	1	1	1	4	1	1	1	46
DK-C5	Denmark	Farm07	Cattle	IIaA16G3R1		1	1	1	1	4	1	1	1	46
DK-C7	Denmark	Farm01	Cattle	IIaA15G2R1		1	9	1	2	4	1	1	1	47
DK-C84	Denmark	Farm10	Cattle	IIaA15G2R1		1	9	1	2	4	1	1	1	47
NO-C2972	Norway		Cattle	IIaA21G1R1		2	4	2	15	1	2	4	1	48
NO-C971	Norway		Cattle	IIaA10G1R2		2	4	2	15	1	2	4	1	48
DK-6490	Denmark	Funen	Human	IIdA25G1		2	4	2	17	1	3	2	1	49
DK-7523	Denmark	Zealand	Human	IIdA21G1		2	4	2	17	1	3	2	1	49
SI-H5	Slovenia	Central Slovenia	Human	IIaA15G2R1		1	1	1	11	1	1	1	1	50
IT-CVenezia	Italy	Venezia	Cattle	IIaA15G2R1		1	1	1	1	1	1	1	3	51
SI-HSD-1425	Slovenia	Central Slovenia	Human	IIaA15G2R1		1	1	1	11	1	1	4	1	52
UKP512	United Kingdom	Yorkshire & Humber	Human	IIaA17G1R1		1	1	1	1	1	1	4	1	53
DE-C16	Germany	Bodenseekreis	Cattle	IIaA15G2R1		1	1	1	1	1	2	1	4	54
DE-C17	Germany	Bodenseekreis	Cattle	IIaA15G2R1		1	1	1	1	1	6	1	1	55
IT-G386	Italy	Eboli	Goat	IIaA15G2R1		1	1	1	1	4	3	1	1	56
SI-HP2-4642	Slovenia	Carinthia	Human	IIaA15G2R1		1	1	1	15	1	1	4	1	57
SE-CMIK7862	Sweden	Farm42	Cattle	IIaA15G2R1		1	1	1	2	1	1	1	1	58
NL-H11	Netherlands		Human	IIaA15G2R1		1	1	1	2	1	2	2	1	59
IT-L390	Italy	Eboli	Sheep	IIaA15G2R1		1	1	1	2	1	3	2	1	60
NL-H27	Netherlands		Human	IIaA15G2R1		1	1	1	2	1	5	1	1	61
NL-H10	Netherlands		Human	MIX		1	1	1	2	1	7	5	1	62
DK-C41	Denmark	Farm07	Cattle	IIaA16G3R1		1	1	1	2	4	6	1	1	63
UKP131	United Kingdom	Scotland	Cattle	IIaA15R1		1	1	1	4	1	1	1	1	64
DE-C13	Germany	Landkreis Alb-Donau-Kreis	Cattle	IIaA15G2R1		1	1	1	6	1	2	1	1	65
DE-C26	Germany	Bodenseekreis	Cattle	IIaA15G2R1		1	1	1	6	1	6	1	1	66
DE-C25	Germany	Kreis Ravensburg	Cattle	IIaA15G2R1		1	1	1	9	1	2	1	1	67
DK-C2	Denmark	Farm01	Cattle	IIaA15G2R1		1	1	1	9	4	1	1	1	68
FR-L30	France		Sheep	IIaA15G2R1		1	1	2	2	1	1	1	1	69
DE-H57	Germany		Human	IIaA15G2R1		1	1	2	2	1	1	2	1	70
FI-C5	Finland		Cattle	IIaA13G2R1		1	1	2	2	1	3	1	1	71
FI-C13	Finland		Cattle	IIaA15G2R1		1	1	2	9	1	3	1	1	72
UKP94	United Kingdom	North East England	Human	IIaA18G2R1	Outbreak 2	1	2	1	1	1	1	1	1	73
SE-H4	Sweden		Human	IIdA22G1		1	3	2	1	1	2	4	3	74
IT-L3	Italy	Abriola (PZ)	Sheep	IIdA18G1		1	3	7	1	1	4	4	1	75
IT-L4	Italy	Melfi (PZ)	Sheep	IIaA16G1R1		1	3	7	1	2	2	4	1	76
IT-G366	Italy	Matera	Goat	IIdA17G2		1	3	7	1	2	4	4	2	77
IT-L2	Italy	Busano (TO)	Sheep	IIaA16G1R1		1	3	7	1	3	4	4	1	78
LV-C2	Latvia	Krimuldas district	Cattle			1	4	2	11	1	2	1	1	79
LV-C4	Latvia	Ventspils district	Cattle	IIaA20G3R1		1	4	2	11	1	2	4	1	80
SI-H2	Slovenia	Central Slovenia	Human	IIaA15G1R1		1	4	2	11	1	3	2	7	81
UKP484	United Kingdom	Yorkshire & Humber	Human	IIaA15G1R2	Outbreak6 - mixed	1	4	2	11	2	2	1	1	82
UKP507	United Kingdom	Yorkshire & Humber	Human	IIaA15G1R2	Outbreak6 - mixed	1	4	2	11	2	2	4	1	83
SI-H7	Slovenia	Central Slovenia	Human	IIaA19G1R1		1	4	2	1	1	3	2	1	84
IT-L394	Italy	Castiglione Arrone	Sheep	IIaA16G1R1		1	4	2	1	3	4	5	1	85
SE-H19-17474	Sweden		Human	IIdA22G1c	Yes	1	4	2	2	1	2	4	3	86
SI-HP2-3330	Slovenia	Central Slovenia	Human	IIaA19G1R1		1	4	2	2	1	7	4	1	87
SI-HSD-1654	Slovenia	Central Slovenia	Human	IIaA17G1R1		1	4	2	3	1	3	4	1	88
SE-CJW4188	Sweden	Farm16	Cattle	IIaA13G1R1		1	4	2	6	1	2	4	1	89
IT-G395	Italy	Castel Giorgio	Goat	IIaA18R1		1	4	7	2	3	4	2	6	90
UKP106	United Kingdom	Yorkshire & Humber	Human	IIaA15G1R2	Outbreak6 - mixed	1	5	2	5	2	2	4	1	91
UKP121	United Kingdom	Foreign Travel to Ireland	Human	IIaA18G3R1	Outbreak3	1	6	1	2	1	1	1	1	92
DK-C91	Denmark	Farm03	Cattle	IIaA16G1R1		1	9	1	13	4	1	4	1	93
LV-C1	Latvia	Krimuldas district	Cattle			1	9	2	11	1	2	1	1	94
DE-C31	Germany	Kreis Nordsachsen	Cattle	IIaA15G2R1		2	1	1	11	1	5	1	1	95
DK-7521	Denmark	Zealand	Human	IIaA18G2R1		2	1	1	16	1	3	1	1	96
FR-L23	France		Sheep	IIaA15G2R1		2	1	1	2	1	3	1	1	97
HU-C11	Hungary		Cattle	IIaA16G3R1		2	1	1	6	1	1	1	1	98
HU-C8	Hungary		Cattle	IIaA16G3R1		2	1	1	7	1	1	4	1	99
UKP124	United Kingdom	East of England	Human	IIaA19G1R1	Outbreak5	2	1	2	2	1	2	2	1	100
DE-H83	Germany		Human	IIdA22G1		2	1	2	2	1	2	4	1	101
UKP107	United Kingdom	Yorkshire & Humber	Human	IIaA17G1R1	Outbreak6 - mixed	2	1	5	1	1	2	4	1	102
FR-C2	France	Department 3	Cattle	IIdA27G1		2	3	2	11	1	2	4	1	103
DE-C29	Germany	Kreis Tübingen	Cattle	IIaA19G1R1		2	3	2	11	1	2	4	3	104
NO-C2	Norway	ÅFARNES	Cattle	IIdA22G1		2	3	2	11	2	2	2	1	105
HU-C12	Hungary		Cattle	IIaA16G3R1		2	3	2	1	1	2	4	1	106
UKP95	United Kingdom	East of England	Human	IIaA19G1R1	Outbreak5	2	3	2	2	1	2	2	1	107
NO-C4	Norway	GRAN	Cattle	IIaA21G1R1		2	3	2	3	1	2	4	1	108
NO-C3	Norway	STAVSJÖ	Cattle	IIaA10G1R2		2	3	2	5	1	2	4	1	109
HU-C5	Hungary		Cattle	IIaA16G3R1		2	3	2	6	1	1	4	1	110
NO-C1	Norway		Cattle	IIaA14G1R1		2	3	2	6	1	2	2	1	111
HU-C4	Hungary		Cattle	IIaA16G3R1		2	3	2	6	1	2	4	1	112
SE-H2	Sweden		Human	IIdA20G1		2	3	2	7	1	2	4	1	113
PL-C2	Poland		Cattle	IIdA26G1b		2	3	7	1	1	4	4	1	114
PL-C1	Poland		Cattle	IIaA17G3R1		2	3	7	2	1	4	4	1	115
SE-CJW1261	Sweden	Farm18	Cattle	IIaA15G2R1		2	4	1	11	1	2	2	1	116
DK-6337	Denmark	Zealand	Human	IIdA21G1		2	4	1	16	1	2	4	1	117
SE-CJW4848	Sweden	Farm17	Cattle	IIaA16G1R1		2	4	2	11	1	2	4	1	118
SE-CJW8429	Sweden	Farm21	Cattle	IIaA16G1R1		2	4	2	2	1	2	2	1	119
SE-CMIK1493	Sweden	Farm36	Cattle	IIdA24G1		2	4	2	11	1	2	4	7	120
PL-C4	Poland	Warmia-Masuria province	Cattle			2	4	2	1	1	2	2	1	121
FI-H3	Finland		Human	IIaA17G1R1		2	4	2	12	1	2	3	5	122
NL-H13	Netherlands		Human	IIaA17G1R1		2	4	2	12	1	2	4	1	123
SI-HP2-4459	Slovenia	Coastal-Karst	Human	IIaA16G1R1		2	4	2	14	1	2	4	1	124
NO-C20891	Norway		Cattle	IIdA22G1		2	4	2	15	1	3	4	1	125
DK-6484	Denmark	Funen	Human	IIdA22G1c		2	4	2	16	1	2	1	1	126
LV-C3	Latvia	Kuldīgas district	Cattle	IIdA24G1		2	4	2	16	2	2	4	3	127
DK-6324	Denmark	Funen	Human	IIdA25G1		2	4	2	19	1	3	2	3	128
SE-CMIK1492	Sweden	Farm36	Cattle	IIdA24G1		2	4	2	2	1	2	2	9	129
DE-H84	Germany		Human	IIdA22G1		2	4	2	2	1	2	4	1	130
DK-7457	Denmark	Funen	Human	IIdA26G1b		2	4	2	2	1	3	2	1	131
DK-6483	Denmark	Funen	Human	IIdA26G1b		2	4	2	2	1	3	2	3	132
SI-H4	Slovenia	Central Slovenia	Human	IIaA20G1R1		2	4	2	8	4	2	4	1	133
SE-CMIK811	Sweden	Farm35	Cattle	IIaA14R1		2	4	7	11	1	2	4	3	134
IT-L392	Italy	Grosseto	Sheep	IIaA17G1R1		2	4	7	1	3	2	2	1	135
PL-C9	Poland	Silesian province	Cattle			2	4	7	2	1	4	4	6	136
DK-C6*	Denmark		Cattle	IIaA18G1R1		2	7	2	1	4	2	2	1	137
NL-H29	Netherlands		Human	IIcA5G3k		2	8	2	99	1	4	1	8	138
UKP128	United Kingdom	East of England	Human	IIdA18G1		3	4	3	1	1	2	3	3	139
UKP97	United Kingdom	North East England	Human	IIdA19G1		3	4	3	3	1	2	3	2	140
UKP127	United Kingdom	North West England	Human	IIdA17G1		3	4	3	3	1	2	3	3	141
NL-H47	Netherlands		Human	IIdA14G1		3	4	3	98	1	2	3	3	142
PT-C6	Portugal		Cattle			4	1	1	12	1	2	4	1	143
FR-L31	France	Haute-Vienne	Sheep	IIdA18G1		4	1	1	12	1	3	3	1	144
ES-H1	Spain		Human	IIaA15G2R1		4	1	2	6	1	1	1	1	145
UKP98	United Kingdom	East Midlands	Human	IIdA21G1		4	1	6	2	1	3	3	1	146
DE-H70	Germany		Human	IIdA15G1		4	1	7	12	1	2	2	1	147
PT-C4	Portugal		Cattle			4	1	7	2	1	1	1	1	148
IT-L5	Italy	Corigilano Calabro (CS)	Sheep	IIaA15R1		4	4	7	1	4	7	5	2	149
UKP134	United Kingdom	North West England	Human	IIaA15G2R1		5	1	1	4	1	1	1	1	150
DK-C3	Denmark	Farm06	Cattle	IIaA15G2R1		5	3	1	1	1	1	1	1	151
DK-C8	Denmark	Farm06	Cattle	IIaA15G2R1		5	3	1	1	5	1	1	1	152
FR-L3	France	Department 87	Sheep	IIaA15G2R1		6	1	1	1	1	1	1	1	153
IT-C6	Italy	Chiusa di Pesio (CN)	Cattle	IIaA19R1		1	1	1	10	1	3	1	1	154
DK-6318	Denmark	Funen	Human	IIdA25G1		8	4	2	19	1	3	2	failed
DK-6489	Denmark	Funen	Human	IIdA25G1		2	4	2	Undefined	1	3	2	1
DK-6492	Denmark	Funen	Human	IIdA22G1c		2	4	2	2	1	2	Mix (Alleles 1 and 4)	1
DK-7510	Denmark	Zealand	Human			7	4	2	18	1	3	Undefined	1
DK-C12	Denmark	Farm01	Cattle	IIaA15G2R1		1	Mix (Allele 1 and 9)	1	2	4	1	1	1
DK-C13	Denmark	Farm08	Cattle	IIaA16G1R1		1	Mix (Allele 1 and 9)	1	2	1	1	1	1
DK-C16	Denmark	Farm07	Cattle	IIaA16G3R1		1	Mix (Allele 1 and 9)	1	2	4	1	1	1
DK-C17	Denmark	Farm06	Cattle	IIaA15G2R1		5	Mix (Allele 4 and 9)	1	13	1	1	1	1
DK-C18	Denmark	Farm07	Cattle	IIaA16G3R1		1	Mix (Allele 1 and 9)	1	2	4	1	1	1
DK-C19	Denmark	Farm01	Cattle	IIaA15G2R1		1	Mix (Allele 1 and 9)	1	2	4	1	1	1
DK-C20	Denmark	Farm06	Cattle	IIaA15G2R1		5	Mix (Allele 4 and 9)	1	13	1	1	1	1
DK-C21	Denmark	Farm06	Cattle	IIaA15G2R1		5	Mix (Allele 4 and 9)	1	13	1	1	1	1
DK-C23	Denmark	Farm05	Cattle	IIaA15G2R1		1	4	1	13	4	1	failed	1
DK-C29	Denmark	Farm12	Cattle	IIaA15G2R1		1	1	1	2	4	1	failed	1
DK-C31	Denmark	Farm05	Cattle	IIaA15G2R1		1	Mix (Allele 4 and 9)	1	13	4	1	1	1
DK-C66	Denmark	Farm07	Cattle	IIaA16G3R1		1	Mix (Allele 1 and 9)	1	2	4	1	1	1
DK-C72	Denmark	Farm13	Cattle	IIaA15G2R1		1	Mix (Allele 1 and 9)	1	2	1	1	2	1
DK-C77	Denmark	Farm09	Cattle	IIaA15G2R1		1	Mix (Allele 1 and 9)	1	2	4	1	1	1
DK-C79	Denmark	Farm03	Cattle	IIaA16G1R1		1	Mix (Allele 1 and 9)	1	13	4	1	2	1
DK-C81	Denmark	Farm09	Cattle	IIaA15G2R1		1	Mix (Allele 1 and 9)	1	2	4	1	1	1
DK-C95	Denmark	Farm09	Cattle	IIaA14G2		1	Mix (Allele 1 and 9)	1	2	4	1	1	1
FR-C15	France		Cattle	IIdA27G1		2	4	2	Undefined	1	2	4	1
FR-C17	France		Cattle	IIaA17G2R1		1	Undefined (Allele 4 or new)	Undefined (Allele 1 or 2)	6	1	2	1	1
FR-G21	France		Goat	IIaA15G2R1		1	Undefined (Allele 1 or 4)	1	2	1	1	1	1
FR-L25	France		Sheep	IIaA15G2R1		1	Undefined (Allele 4 or new)	2	2	1	1	1	1
FR-L29	France		Sheep	IIaA17G2R1		2	1	Undefined (Allele 1 or new)	3	1	2	1	1
NL-H12	Netherlands		Human	IIaA15G2R1		1	1	1	2	1	2	failed (short sequence)	1
NL-H38	Netherlands		Human	IIdA18G1		4	1	1	12	1	3	3	failed
NL-H43	Netherlands		Human	IIaA15G2R1		1	1	1	2	1	1	failed (short sequence)	1
NL-H50	Netherlands		Human	IIaA16G2R1		1	1	7	failed (short sequence)	1	1	1	failed
NL-H55	Netherlands		Human			1	1	1	2	7	3	4	failed
NO-C90-1	Norway		Cattle	IIaA10G1R2		2	4	2	11	1	2	failed	1
PL-C13	Poland	Silesian province	Cattle			Undefined (Allele 1 or new)	1	1	1	1	1	1	1
PL-C15	Poland	Dolnośląskie province	Cattle			Undefined (Allele 1 or 6)	1	1	1	1	1	1	1
PL-C16	Poland	Dolnośląskie province	Cattle			2	4	2	2	1	2	failed	1
PL-C8	Poland	Opolskie province	Cattle			Undefined (Allele 1 or 2)	4	2	11	2	3	1	1
PT-C12	Portugal	Lisbon	Cattle			Undefined	1	1	12	1	1	1	1
PT-C7	Portugal		Cattle			1	Undefined (Allele 4 or new)	1	1	6	2	1	1
SE-CJW115-8	Sweden	Farm26	Cattle	IIaA16G1R1		2	failed	2	failed	failed	failed	2	1
SE-CJW1266	Sweden	Farm18	Cattle	IIaA15G2R1		1	Undefined (Allele 1 or 4)	1	11	1	2	2	1
SE-CJW1422	Sweden	Farm27	Cattle	IIaA17G1R1		2	4	2	11	1	2	failed (short sequence)	1
SE-CJW154	Sweden	Farm23	Cattle	IIaA16G1R1		2	4	2	6	1	2	failed (short sequence)	failed
SE-CJW1678	Sweden	Farm14	Cattle	IIdA20G1		2	4	2	18	1	failed	4	1
SE-CJW197	Sweden	Farm15	Cattle	IIaA16G1R1		2	4	2	2	1	2	failed (short sequence)	1
SE-CJW2294	Sweden	Farm17	Cattle	IIaA16G1R1		2	4	2	6	1	2	failed (short sequence)	failed
SE-CJW2299	Sweden	Farm17	Cattle	IIaA16G1R1		2	4	2	6	1	failed	4	1
SE-CJW2698	Sweden	Farm6	Cattle	IIaA18G1R1		2	4	2	11	1	2	failed (short sequence)	1
SE-CJW3744	Sweden	Farm4	Cattle	IIaA20G1R1		1	4	2	3	1	failed (short sequence)	4	1
SE-CJW3823	Sweden	Farm9	Cattle	IIaA16G1R1		2	4	2	11	1	2	failed (short sequence)	1
SE-CJW4980	Sweden	Farm28	Cattle	IIaA16G1R1		failed	4	2	11	1	2	failed (short sequence)	1
SE-CJW8136	Sweden	Farm30	Cattle	IIaA16G1R1		2	4	2	11	1	2	failed (short sequence)	1
SE-CJW8190	Sweden	Farm20	Cattle	IIaA18G1R1		1	4	2	11	3	2	failed (short sequence)	1
SE-CJW8381	Sweden	Farm18	Cattle	IIaA15G2R1		2	Mix (Allele 1 and 4)	1	11	1	2	2	1
SE-CJW8382	Sweden	Farm18	Cattle	IIaA15G2R1		2	1	1	11	1	2	failed (short sequence)	1
SE-CJW8383	Sweden	Farm18	Cattle	IIaA15G2R1		2	Mix (Allele 1 and 4)	1	11	1	2	2	1
SE-CMIK4950	Sweden	Farm34	Cattle	IIaA16G1R1		2	4	2	18	failed	2	4	1
SE-CMIK808	Sweden	Farm35	Cattle	IIaA14R1		1	4	7	11	1	2	failed (short sequence)	3
SE-CMIK876	Sweden	Farm45	Cattle	IIaA16G1R1		2	4	2	2	1	2	4	failed
SE-H19-17663	Sweden		Human	IIdA22G1c	Yes	1	4	2	Human sequence	1	2	4	3
UKP179	United Kingdom	Wales	Human	IIaA15G2R1	Outbreak1	1	1	4	1	1	3	1	failed
UKP485	United Kingdom	Yorkshire & Humber	Human	IIaA17G1R1	Outbreak6 - mixed	1	1	1	1	Mix (Allele 1 and 9)	3	1	1
UKP488	United Kingdom	Wales	Human	IIaA17G1R1		1	1	1	Undefined	1	1	1	1
UKP490	United Kingdom	Wales	Human	IIaA15G2R1		1	1	1	1	1	1	Undefined	1
UKP492	United Kingdom	North West	Cattle	IIaA15G1R2		1	4	Undefined (Allele 2 or 5)	1	Mix (Allele 1 and 2)	2	1	1
UKP495	United Kingdom	Wales	Cattle	IIaA15G2R1		1	1	failed	1	1	1	1	1
UKP497	United Kingdom	Wales	Cattle	IIaA20G3R1		1	1	failed	1	1	1	1	1
UKP498	United Kingdom	Yorkshire & Humber	Human	IIaA15G1R2	Outbreak6 - mixed	1	4	2	11	1	Undefined	2	1
UKP499	United Kingdom	Yorkshire & Humber	Human			4	1	Undefined (Allele 2 or 5)	12	1	Mix (Allele 1 and 2)	Mix (Allele 1 and 2)	2
UKP500	United Kingdom	North West	Human	IIcA5G3a		4	8	Undefined (Allele 2 or 5)	Undefined	4	Undefined	1	8
UKP501	United Kingdom	Yorkshire & the Humber	Human	IIcA5G3j		3	4	failed	2	4	2	3	1
UKP504	United Kingdom	Yorkshire & Humber	Human	IIaA15G1R2		1	Undefined	2	11	2	2	4	1
UKP505	United Kingdom	East of England	Human	IIaA19G1R1	Outbreak5	2	4	Undefined (Allele 2 or 5)	2	1	2	2	1
UKP506	United Kingdom	Yorkshire & Humber	Human	IIaA15G1R2	Outbreak6 - mixed	1	4	2	11	2	2	4	failed
UKP508	United Kingdom	Wales	Human	IIdA24G1	Outbreak8	1	4	2	1	1	2	Undefined (Allele 1 or 6)	Mix (Allele 1 and 3)
UKP518	United Kingdom	Wales	Cattle	IIaA15G2R1		1	1	1	1	1	1	1	failed
